# Supplementary material for: Weaker selection on genes with treatment-specific expression consistent with a limit on plasticity evolution in Arabidopsis thaliana
Source: Genetics. 2023 Apr 24;224(2):iyad074. doi: 10.1093/genetics/iyad074 (PMC10484170; doi:10.1093/genetics/iyad074)
Supplement: iyad074_Supplementary_Data [file iyad074_supplementary_data.zip]

Archive with 6 entries (6 files):
- Supplemental_Figures_GENETICS-2023-306004.pdf
- Table_S1_GENETICS-2023-306004.xlsx
- Table_S2_GENETICS-2023-306004.xlsx
- Table_S3_GENETICS-2023-306004.xlsx
- Table_S4_GENETICS-2023-306004.xlsx
- Table_S5_GENETICS-2023-306004.xlsx
