# Supplementary material for: Weaker selection on genes with treatment-specific expression consistent with a limit on plasticity evolution in Arabidopsis thaliana
Source: Genetics. 2023 Apr 24;224(2):iyad074. doi: 10.1093/genetics/iyad074 (PMC10484170; doi:10.1093/genetics/iyad074)
Supplement: iyad074_Supplementary_Data [file iyad074_supplementary_data.zip › Table_S5_GENETICS-2023-306004.xlsx]

## Sheet: table S5
PMID	BioProject	Experiment	Run	LibraryName	Experiment.Title	SampleName	Ecotype	Genotype	Tissue	Treatment	TreatmentOntology	TissueOntologyCollapsed
28586097	PRJDB5141	DRX064451	DRR070501	Ctrl_1	NA	NA	Col-0	--	root	Mock	PECO:0007200 short day length exposure	PO:0009005 root
28586097	PRJDB5141	DRX064452	DRR070502	N_1	NA	NA	Col-0	--	root	#NAME?	PECO:0007200 short day length exposure, PECO:0001050 limited nitrogen exposure	PO:0009005 root
28586097	PRJDB5141	DRX064453	DRR070503	K_1	NA	NA	Col-0	--	root	#NAME?	PECO:0007200 short day length exposure, PECO:0001051 limited potassium exposure	PO:0009005 root
28586097	PRJDB5141	DRX064454	DRR070504	Ca_1	NA	NA	Col-0	--	root	#NAME?	PECO:0007200 short day length exposure, limited calcium exposure	PO:0009005 root
28586097	PRJDB5141	DRX064455	DRR070505	Mg_1	NA	NA	Col-0	--	root	#NAME?	PECO:0007200 short day length exposure, PECO:0001049 limited magnesium exposure	PO:0009005 root
28586097	PRJDB5141	DRX064456	DRR070506	P_1	NA	NA	Col-0	--	root	#NAME?	PECO:0007200 short day length exposure, PECO:0001046 limited phosphate exposure	PO:0009005 root
28586097	PRJDB5141	DRX064457	DRR070507	S_1	NA	NA	Col-0	--	root	#NAME?	PECO:0007200 short day length exposure, PECO:0001052 limited sulfur exposure	PO:0009005 root
28586097	PRJDB5141	DRX064458	DRR070508	B_1	NA	NA	Col-0	--	root	#NAME?	PECO:0007200 short day length exposure, PECO:0001042 limited boron exposure	PO:0009005 root
28586097	PRJDB5141	DRX064459	DRR070509	Fe_1	NA	NA	Col-0	--	root	#NAME?	PECO:0007200 short day length exposure, PECO:0001047 limited iron exposure	PO:0009005 root
28586097	PRJDB5141	DRX064460	DRR070510	Mn_1	NA	NA	Col-0	--	root	#NAME?	PECO:0007200 short day length exposure, PECO:0001053 limited manganese exposure	PO:0009005 root
28586097	PRJDB5141	DRX064461	DRR070511	Zn_1	NA	NA	Col-0	--	root	#NAME?	PECO:0007200 short day length exposure, PECO:0001041 limited zinc exposure	PO:0009005 root
28586097	PRJDB5141	DRX064462	DRR070512	Cu_1	NA	NA	Col-0	--	root	#NAME?	PECO:0007200 short day length exposure, limited copper exposure	PO:0009005 root
28586097	PRJDB5141	DRX064463	DRR070513	Mo_1	NA	NA	Col-0	--	root	#NAME?	PECO:0007200 short day length exposure, PECO:0001048 limited molybdenum exposure	PO:0009005 root
28586097	PRJDB5141	DRX064464	DRR070514	Ctrl_2	NA	NA	Col-0	--	root	Mock	PECO:0007200 short day length exposure	PO:0009005 root
28586097	PRJDB5141	DRX064465	DRR070515	N_2	NA	NA	Col-0	--	root	#NAME?	PECO:0007200 short day length exposure, PECO:0001050 limited nitrogen exposure	PO:0009005 root
28586097	PRJDB5141	DRX064466	DRR070516	K_2	NA	NA	Col-0	--	root	#NAME?	PECO:0007200 short day length exposure, PECO:0001051 limited potassium exposure	PO:0009005 root
28586097	PRJDB5141	DRX064467	DRR070517	Ca_2	NA	NA	Col-0	--	root	#NAME?	PECO:0007200 short day length exposure, limited calcium exposure	PO:0009005 root
28586097	PRJDB5141	DRX064468	DRR070518	Mg_2	NA	NA	Col-0	--	root	#NAME?	PECO:0007200 short day length exposure, PECO:0001049 limited magnesium exposure	PO:0009005 root
28586097	PRJDB5141	DRX064469	DRR070519	P_2	NA	NA	Col-0	--	root	#NAME?	PECO:0007200 short day length exposure, PECO:0001046 limited phosphate exposure	PO:0009005 root
28586097	PRJDB5141	DRX064470	DRR070520	S_2	NA	NA	Col-0	--	root	#NAME?	PECO:0007200 short day length exposure, PECO:0001052 limited sulfur exposure	PO:0009005 root
28586097	PRJDB5141	DRX064471	DRR070521	B_2	NA	NA	Col-0	--	root	#NAME?	PECO:0007200 short day length exposure, PECO:0001042 limited boron exposure	PO:0009005 root
28586097	PRJDB5141	DRX064472	DRR070522	Fe_2	NA	NA	Col-0	--	root	#NAME?	PECO:0007200 short day length exposure, PECO:0001047 limited iron exposure	PO:0009005 root
28586097	PRJDB5141	DRX064473	DRR070523	Mn_2	NA	NA	Col-0	--	root	#NAME?	PECO:0007200 short day length exposure, PECO:0001053 limited manganese exposure	PO:0009005 root
28586097	PRJDB5141	DRX064474	DRR070524	Zn_2	NA	NA	Col-0	--	root	#NAME?	PECO:0007200 short day length exposure, PECO:0001041 limited zinc exposure	PO:0009005 root
28586097	PRJDB5141	DRX064475	DRR070525	Cu_2	NA	NA	Col-0	--	root	#NAME?	PECO:0007200 short day length exposure, limited copper exposure	PO:0009005 root
28586097	PRJDB5141	DRX064476	DRR070526	Mo_2	NA	NA	Col-0	--	root	#NAME?	PECO:0007200 short day length exposure, PECO:0001048 limited molybdenum exposure	PO:0009005 root
29728454	PRJDB6957	DRX121160	DRR128420	MN -F rep1	NA	NA	Ler	wild type	Cotyledon piece without vasculature	--	PECO:0001062 control exposure	PO:0025034 leaf
29728454	PRJDB6957	DRX121161	DRR128421	MN -F rep2	NA	NA	Ler	wild type	Cotyledon piece without vasculature	--	PECO:0001062 control exposure	PO:0025034 leaf
29728454	PRJDB6957	DRX121162	DRR128422	VN -F rep1	NA	NA	Ler	wild type	Cotyledon piece without vasculature	--	PECO:0001062 control exposure	PO:0025034 leaf
29728454	PRJDB6957	DRX121163	DRR128423	VN -F rep2	NA	NA	Ler	wild type	Cotyledon piece without vasculature	--	PECO:0001062 control exposure	PO:0025034 leaf
29728454	PRJDB6957	DRX121164	DRR128424	VS -F rep1	NA	NA	Ler	wild type	Vasculature isolated from cotyledons	--	PECO:0001062 control exposure	PO:0025034 leaf
29728454	PRJDB6957	DRX121165	DRR128425	VS -F rep2	NA	NA	Ler	wild type	Vasculature isolated from cotyledons	--	PECO:0001062 control exposure	PO:0025034 leaf
29728454	PRJDB6957	DRX121166	DRR128426	MN +F rep1	NA	NA	Ler	wild type	Cotyledon piece without vasculature	--	PECO:0007203 far red light exposure	PO:0025034 leaf
29728454	PRJDB6957	DRX121167	DRR128427	MN +F rep2	NA	NA	Ler	wild type	Cotyledon piece without vasculature	--	PECO:0007203 far red light exposure	PO:0025034 leaf
29728454	PRJDB6957	DRX121168	DRR128428	VN +F rep1	NA	NA	Ler	wild type	Cotyledon piece with vasculature	--	PECO:0007203 far red light exposure	PO:0025034 leaf
29728454	PRJDB6957	DRX121169	DRR128429	VN +F rep2	NA	NA	Ler	wild type	Cotyledon piece with vasculature	--	PECO:0007203 far red light exposure	PO:0025034 leaf
29728454	PRJDB6957	DRX121170	DRR128430	VS +F rep1	NA	NA	Ler	wild type	Vasculature isolated from cotyledons	--	PECO:0007203 far red light exposure	PO:0025034 leaf
29728454	PRJDB6957	DRX121171	DRR128431	VS +F rep2	NA	NA	Ler	wild type	Vasculature isolated from cotyledons	--	PECO:0007203 far red light exposure	PO:0025034 leaf
30420711	PRJDB7233	DRX137645	DRR146853	WT1_control_1	NA	NA	Col-0	wild type	leaves	Mock	PECO:0007200 short day length exposure	PO:0025034 leaf
30420711	PRJDB7233	DRX137646	DRR146854	WT1_-N_1	NA	NA	Col-0	wild type	leaves	#NAME?	PECO:0007200 short day length exposure, PECO:0001050 limited nitrogen exposure	PO:0025034 leaf
30420711	PRJDB7233	DRX137647	DRR146855	WT1_-P_1	NA	NA	Col-0	wild type	leaves	#NAME?	PECO:0007200 short day length exposure, PECO:0001046 limited phosphate exposure	PO:0025034 leaf
30420711	PRJDB7233	DRX137651	DRR146859	WT2_control_1	NA	NA	Col-0	wild type	leaves	Mock	PECO:0007200 short day length exposure	PO:0025034 leaf
30420711	PRJDB7233	DRX137652	DRR146860	WT2_-N_1	NA	NA	Col-0	wild type	leaves	#NAME?	PECO:0007200 short day length exposure, PECO:0001050 limited nitrogen exposure	PO:0025034 leaf
30420711	PRJDB7233	DRX137653	DRR146861	WT2_-P_1	NA	NA	Col-0	wild type	leaves	#NAME?	PECO:0007200 short day length exposure, PECO:0001046 limited phosphate exposure	PO:0025034 leaf
30420711	PRJDB7233	DRX137654	DRR146862	WT3_control_1	NA	NA	Col-0	wild type	leaves	Mock	PECO:0007200 short day length exposure	PO:0025034 leaf
30420711	PRJDB7233	DRX137655	DRR146863	WT3_-N_1	NA	NA	Col-0	wild type	leaves	#NAME?	PECO:0007200 short day length exposure, PECO:0001050 limited nitrogen exposure	PO:0025034 leaf
30420711	PRJDB7233	DRX137656	DRR146864	WT3_-P_1	NA	NA	Col-0	wild type	leaves	#NAME?	PECO:0007200 short day length exposure, PECO:0001046 limited phosphate exposure	PO:0025034 leaf
27729396	PRJEB15161	ERX1659433	ERR1588787	Ag-0_C_p	NA	NA	Ag-0	--	rosette leaf	--	PECO:0001062 control exposure	PO:0025034 leaf
27729396	PRJEB15161	ERX1659434	ERR1588788	E-MTAB-5009:Ag-0_S	NA	NA	Ag-0	--	rosette leaf	--	PECO:0007404 drought environment exposure	PO:0025034 leaf
27729396	PRJEB15161	ERX1659435	ERR1588789	An-1_C_p	NA	NA	An-1	--	rosette leaf	--	PECO:0001062 control exposure	PO:0025034 leaf
27729396	PRJEB15161	ERX1659436	ERR1588790	An-1_S_p	NA	NA	An-1	--	rosette leaf	--	PECO:0007404 drought environment exposure	PO:0025034 leaf
27729396	PRJEB15161	ERX1659437	ERR1588791	E-MTAB-5009:Bl-1_C	NA	NA	Bl-1	--	rosette leaf	--	PECO:0001062 control exposure	PO:0025034 leaf
27729396	PRJEB15161	ERX1659438	ERR1588792	Bl-1_S_p	NA	NA	Bl-1	--	rosette leaf	--	PECO:0007404 drought environment exposure	PO:0025034 leaf
27729396	PRJEB15161	ERX1659439	ERR1588794	Blh-1_C_p	NA	NA	Blh-1	--	rosette leaf	--	PECO:0001062 control exposure	PO:0025034 leaf
27729396	PRJEB15161	ERX1659439	ERR1588793	Blh-1_C_p	NA	NA	Blh-1	--	rosette leaf	--	PECO:0001062 control exposure	PO:0025034 leaf
27729396	PRJEB15161	ERX1659440	ERR1588795	Blh-1_S_p	NA	NA	Blh-1	--	rosette leaf	--	PECO:0007404 drought environment exposure	PO:0025034 leaf
27729396	PRJEB15161	ERX1659440	ERR1588796	Blh-1_S_p	NA	NA	Blh-1	--	rosette leaf	--	PECO:0007404 drought environment exposure	PO:0025034 leaf
27729396	PRJEB15161	ERX1659441	ERR1588798	Bor-1_C_p	NA	NA	Bor-1	--	rosette leaf	--	PECO:0001062 control exposure	PO:0025034 leaf
27729396	PRJEB15161	ERX1659441	ERR1588797	Bor-1_C_p	NA	NA	Bor-1	--	rosette leaf	--	PECO:0001062 control exposure	PO:0025034 leaf
27729396	PRJEB15161	ERX1659442	ERR1588799	Bor-1_S_p	NA	NA	Bor-1	--	rosette leaf	--	PECO:0007404 drought environment exposure	PO:0025034 leaf
27729396	PRJEB15161	ERX1659442	ERR1588800	Bor-1_S_p	NA	NA	Bor-1	--	rosette leaf	--	PECO:0007404 drought environment exposure	PO:0025034 leaf
27729396	PRJEB15161	ERX1659443	ERR1588801	Bor-4_C_p	NA	NA	Bor-4	--	rosette leaf	--	PECO:0001062 control exposure	PO:0025034 leaf
27729396	PRJEB15161	ERX1659444	ERR1588802	E-MTAB-5009:Bor-4_S	NA	NA	Bor-4	--	rosette leaf	--	PECO:0007404 drought environment exposure	PO:0025034 leaf
27729396	PRJEB15161	ERX1659445	ERR1588803	Br-0_C_p	NA	NA	Br-0	--	rosette leaf	--	PECO:0001062 control exposure	PO:0025034 leaf
27729396	PRJEB15161	ERX1659446	ERR1588804	Br-0_S_p	NA	NA	Br-0	--	rosette leaf	--	PECO:0007404 drought environment exposure	PO:0025034 leaf
27729396	PRJEB15161	ERX1659447	ERR1588805	Bur-0_C_p	NA	NA	Bur-0	--	rosette leaf	--	PECO:0001062 control exposure	PO:0025034 leaf
27729396	PRJEB15161	ERX1659448	ERR1588806	Bur-0_S_p	NA	NA	Bur-0	--	rosette leaf	--	PECO:0007404 drought environment exposure	PO:0025034 leaf
27729396	PRJEB15161	ERX1659449	ERR1588807	C24_C_p	NA	NA	C24	--	rosette leaf	--	PECO:0001062 control exposure	PO:0025034 leaf
27729396	PRJEB15161	ERX1659450	ERR1588808	C24_S_p	NA	NA	C24	--	rosette leaf	--	PECO:0007404 drought environment exposure	PO:0025034 leaf
27729396	PRJEB15161	ERX1659451	ERR1588810	Can-0_C_p	NA	NA	Can-0	--	rosette leaf	--	PECO:0001062 control exposure	PO:0025034 leaf
27729396	PRJEB15161	ERX1659451	ERR1588809	Can-0_C_p	NA	NA	Can-0	--	rosette leaf	--	PECO:0001062 control exposure	PO:0025034 leaf
27729396	PRJEB15161	ERX1659452	ERR1588812	Can-0_S_p	NA	NA	Can-0	--	rosette leaf	--	PECO:0007404 drought environment exposure	PO:0025034 leaf
27729396	PRJEB15161	ERX1659452	ERR1588811	Can-0_S_p	NA	NA	Can-0	--	rosette leaf	--	PECO:0007404 drought environment exposure	PO:0025034 leaf
27729396	PRJEB15161	ERX1659453	ERR1588813	CIBC-17_C_p	NA	NA	CIBC-17	--	rosette leaf	--	PECO:0001062 control exposure	PO:0025034 leaf
27729396	PRJEB15161	ERX1659454	ERR1588814	CIBC-17_S_p	NA	NA	CIBC-17	--	rosette leaf	--	PECO:0007404 drought environment exposure	PO:0025034 leaf
27729396	PRJEB15161	ERX1659455	ERR1588815	CIBC-5_C_p	NA	NA	CIBC-5	--	rosette leaf	--	PECO:0001062 control exposure	PO:0025034 leaf
27729396	PRJEB15161	ERX1659456	ERR1588816	CIBC-5_S_p	NA	NA	CIBC-5	--	rosette leaf	--	PECO:0007404 drought environment exposure	PO:0025034 leaf
27729396	PRJEB15161	ERX1659457	ERR1588821	Col-0_C_p	NA	NA	Col-0	--	rosette leaf	--	PECO:0001062 control exposure	PO:0025034 leaf
27729396	PRJEB15161	ERX1659457	ERR1588818	Col-0_C_p	NA	NA	Col-0	--	rosette leaf	--	PECO:0001062 control exposure	PO:0025034 leaf
27729396	PRJEB15161	ERX1659457	ERR1588825	Col-0_C_p	NA	NA	Col-0	--	rosette leaf	--	PECO:0001062 control exposure	PO:0025034 leaf
27729396	PRJEB15161	ERX1659457	ERR1588819	Col-0_C_p	NA	NA	Col-0	--	rosette leaf	--	PECO:0001062 control exposure	PO:0025034 leaf
27729396	PRJEB15161	ERX1659457	ERR1588820	Col-0_C_p	NA	NA	Col-0	--	rosette leaf	--	PECO:0001062 control exposure	PO:0025034 leaf
27729396	PRJEB15161	ERX1659457	ERR1588824	Col-0_C_p	NA	NA	Col-0	--	rosette leaf	--	PECO:0001062 control exposure	PO:0025034 leaf
27729396	PRJEB15161	ERX1659457	ERR1588817	Col-0_C_p	NA	NA	Col-0	--	rosette leaf	--	PECO:0001062 control exposure	PO:0025034 leaf
27729396	PRJEB15161	ERX1659457	ERR1588823	Col-0_C_p	NA	NA	Col-0	--	rosette leaf	--	PECO:0001062 control exposure	PO:0025034 leaf
27729396	PRJEB15161	ERX1659457	ERR1588822	Col-0_C_p	NA	NA	Col-0	--	rosette leaf	--	PECO:0001062 control exposure	PO:0025034 leaf
27729396	PRJEB15161	ERX1659458	ERR1588829	Col-0_S_p	NA	NA	Col-0	--	rosette leaf	--	PECO:0007404 drought environment exposure	PO:0025034 leaf
27729396	PRJEB15161	ERX1659458	ERR1588830	Col-0_S_p	NA	NA	Col-0	--	rosette leaf	--	PECO:0007404 drought environment exposure	PO:0025034 leaf
27729396	PRJEB15161	ERX1659458	ERR1588831	Col-0_S_p	NA	NA	Col-0	--	rosette leaf	--	PECO:0007404 drought environment exposure	PO:0025034 leaf
27729396	PRJEB15161	ERX1659458	ERR1588832	Col-0_S_p	NA	NA	Col-0	--	rosette leaf	--	PECO:0007404 drought environment exposure	PO:0025034 leaf
27729396	PRJEB15161	ERX1659458	ERR1588828	Col-0_S_p	NA	NA	Col-0	--	rosette leaf	--	PECO:0007404 drought environment exposure	PO:0025034 leaf
27729396	PRJEB15161	ERX1659458	ERR1588833	Col-0_S_p	NA	NA	Col-0	--	rosette leaf	--	PECO:0007404 drought environment exposure	PO:0025034 leaf
27729396	PRJEB15161	ERX1659458	ERR1588826	Col-0_S_p	NA	NA	Col-0	--	rosette leaf	--	PECO:0007404 drought environment exposure	PO:0025034 leaf
27729396	PRJEB15161	ERX1659458	ERR1588827	Col-0_S_p	NA	NA	Col-0	--	rosette leaf	--	PECO:0007404 drought environment exposure	PO:0025034 leaf
27729396	PRJEB15161	ERX1659459	ERR1588834	Del-10_C_p	NA	NA	Del-10	--	rosette leaf	--	PECO:0001062 control exposure	PO:0025034 leaf
27729396	PRJEB15161	ERX1659460	ERR1588835	Del-10_S_p	NA	NA	Del-10	--	rosette leaf	--	PECO:0007404 drought environment exposure	PO:0025034 leaf
27729396	PRJEB15161	ERX1659461	ERR1588836	Edi-0_C_p	NA	NA	Edi-0	--	rosette leaf	--	PECO:0001062 control exposure	PO:0025034 leaf
27729396	PRJEB15161	ERX1659462	ERR1588837	Edi-0_S_p	NA	NA	Edi-0	--	rosette leaf	--	PECO:0007404 drought environment exposure	PO:0025034 leaf
27729396	PRJEB15161	ERX1659463	ERR1588838	Ei-2_C_p	NA	NA	Ei-2	--	rosette leaf	--	PECO:0001062 control exposure	PO:0025034 leaf
27729396	PRJEB15161	ERX1659464	ERR1588839	Ei-2_S_p	NA	NA	Ei-2	--	rosette leaf	--	PECO:0007404 drought environment exposure	PO:0025034 leaf
27729396	PRJEB15161	ERX1659465	ERR1588840	Est-1_C_p	NA	NA	Est-1	--	rosette leaf	--	PECO:0001062 control exposure	PO:0025034 leaf
27729396	PRJEB15161	ERX1659466	ERR1588842	Est-1_S_p	NA	NA	Est-1	--	rosette leaf	--	PECO:0007404 drought environment exposure	PO:0025034 leaf
27729396	PRJEB15161	ERX1659466	ERR1588841	Est-1_S_p	NA	NA	Est-1	--	rosette leaf	--	PECO:0007404 drought environment exposure	PO:0025034 leaf
27729396	PRJEB15161	ERX1659467	ERR1588843	E-MTAB-5009:Ga-0_C	NA	NA	Ga-0	--	rosette leaf	--	PECO:0001062 control exposure	PO:0025034 leaf
27729396	PRJEB15161	ERX1659468	ERR1588844	Ga-0_S_p	NA	NA	Ga-0	--	rosette leaf	--	PECO:0007404 drought environment exposure	PO:0025034 leaf
27729396	PRJEB15161	ERX1659469	ERR1588845	Got-22_C_p	NA	NA	Got-22	--	rosette leaf	--	PECO:0001062 control exposure	PO:0025034 leaf
27729396	PRJEB15161	ERX1659470	ERR1588846	E-MTAB-5009:Got-22_S	NA	NA	Got-22	--	rosette leaf	--	PECO:0007404 drought environment exposure	PO:0025034 leaf
27729396	PRJEB15161	ERX1659471	ERR1588847	Got-7_C_p	NA	NA	Got-7	--	rosette leaf	--	PECO:0001062 control exposure	PO:0025034 leaf
27729396	PRJEB15161	ERX1659472	ERR1588848	Got-7_S_p	NA	NA	Got-7	--	rosette leaf	--	PECO:0007404 drought environment exposure	PO:0025034 leaf
27729396	PRJEB15161	ERX1659472	ERR1588849	Got-7_S_p	NA	NA	Got-7	--	rosette leaf	--	PECO:0007404 drought environment exposure	PO:0025034 leaf
27729396	PRJEB15161	ERX1659473	ERR1588850	Gu-0_C_p	NA	NA	Gu-0	--	rosette leaf	--	PECO:0001062 control exposure	PO:0025034 leaf
27729396	PRJEB15161	ERX1659474	ERR1588851	Gu-0_S_p	NA	NA	Gu-0	--	rosette leaf	--	PECO:0007404 drought environment exposure	PO:0025034 leaf
27729396	PRJEB15161	ERX1659475	ERR1588852	Gy-0_C_p	NA	NA	Gy-0	--	rosette leaf	--	PECO:0001062 control exposure	PO:0025034 leaf
27729396	PRJEB15161	ERX1659476	ERR1588853	Gy-0_S_p	NA	NA	Gy-0	--	rosette leaf	--	PECO:0007404 drought environment exposure	PO:0025034 leaf
27729396	PRJEB15161	ERX1659477	ERR1588854	E-MTAB-5009:HR-10_C	NA	NA	HR-10	--	rosette leaf	--	PECO:0001062 control exposure	PO:0025034 leaf
27729396	PRJEB15161	ERX1659478	ERR1588855	HR-10_S_p	NA	NA	HR-10	--	rosette leaf	--	PECO:0007404 drought environment exposure	PO:0025034 leaf
27729396	PRJEB15161	ERX1659479	ERR1588856	HR5_C_p	NA	NA	HR5	--	rosette leaf	--	PECO:0001062 control exposure	PO:0025034 leaf
27729396	PRJEB15161	ERX1659480	ERR1588857	HR5_S_p	NA	NA	HR5	--	rosette leaf	--	PECO:0007404 drought environment exposure	PO:0025034 leaf
27729396	PRJEB15161	ERX1659481	ERR1588858	E-MTAB-5009:ICE112_C	NA	NA	ICE112	--	rosette leaf	--	PECO:0001062 control exposure	PO:0025034 leaf
27729396	PRJEB15161	ERX1659482	ERR1588859	E-MTAB-5009:ICE112_S	NA	NA	ICE112	--	rosette leaf	--	PECO:0007404 drought environment exposure	PO:0025034 leaf
27729396	PRJEB15161	ERX1659483	ERR1588860	E-MTAB-5009:ICE138_C	NA	NA	ICE138	--	rosette leaf	--	PECO:0001062 control exposure	PO:0025034 leaf
27729396	PRJEB15161	ERX1659484	ERR1588861	ICE138_S_p	NA	NA	ICE138	--	rosette leaf	--	PECO:0007404 drought environment exposure	PO:0025034 leaf
27729396	PRJEB15161	ERX1659485	ERR1588862	E-MTAB-5009:ICE153_C	NA	NA	ICE153	--	rosette leaf	--	PECO:0001062 control exposure	PO:0025034 leaf
27729396	PRJEB15161	ERX1659486	ERR1588863	ICE153_S_p	NA	NA	ICE153	--	rosette leaf	--	PECO:0007404 drought environment exposure	PO:0025034 leaf
27729396	PRJEB15161	ERX1659487	ERR1588864	ICE163_C_p	NA	NA	ICE163	--	rosette leaf	--	PECO:0001062 control exposure	PO:0025034 leaf
27729396	PRJEB15161	ERX1659488	ERR1588865	ICE163_S_p	NA	NA	ICE163	--	rosette leaf	--	PECO:0007404 drought environment exposure	PO:0025034 leaf
27729396	PRJEB15161	ERX1659489	ERR1588866	ICE61_C_p	NA	NA	ICE61	--	rosette leaf	--	PECO:0001062 control exposure	PO:0025034 leaf
27729396	PRJEB15161	ERX1659490	ERR1588867	ICE61_S_p	NA	NA	ICE61	--	rosette leaf	--	PECO:0007404 drought environment exposure	PO:0025034 leaf
27729396	PRJEB15161	ERX1659491	ERR1588868	E-MTAB-5009:ICE75_C	NA	NA	ICE75	--	rosette leaf	--	PECO:0001062 control exposure	PO:0025034 leaf
27729396	PRJEB15161	ERX1659492	ERR1588869	E-MTAB-5009:ICE75_S	NA	NA	ICE75	--	rosette leaf	--	PECO:0007404 drought environment exposure	PO:0025034 leaf
27729396	PRJEB15161	ERX1659493	ERR1588870	ICE97_C_p	NA	NA	ICE97	--	rosette leaf	--	PECO:0001062 control exposure	PO:0025034 leaf
27729396	PRJEB15161	ERX1659494	ERR1588871	ICE97_S_p	NA	NA	ICE97	--	rosette leaf	--	PECO:0007404 drought environment exposure	PO:0025034 leaf
27729396	PRJEB15161	ERX1659495	ERR1588872	Jm-0_C_p	NA	NA	Jm-0	--	rosette leaf	--	PECO:0001062 control exposure	PO:0025034 leaf
27729396	PRJEB15161	ERX1659496	ERR1588873	E-MTAB-5009:Jm-0_S	NA	NA	Jm-0	--	rosette leaf	--	PECO:0007404 drought environment exposure	PO:0025034 leaf
27729396	PRJEB15161	ERX1659497	ERR1588874	Kas-2_C_p	NA	NA	Kas-2	--	rosette leaf	--	PECO:0001062 control exposure	PO:0025034 leaf
27729396	PRJEB15161	ERX1659498	ERR1588875	Kas-2_S_p	NA	NA	Kas-2	--	rosette leaf	--	PECO:0007404 drought environment exposure	PO:0025034 leaf
27729396	PRJEB15161	ERX1659499	ERR1588876	Kin-0_C_p	NA	NA	Kin-0	--	rosette leaf	--	PECO:0001062 control exposure	PO:0025034 leaf
27729396	PRJEB15161	ERX1659500	ERR1588877	Kin-0_S_p	NA	NA	Kin-0	--	rosette leaf	--	PECO:0007404 drought environment exposure	PO:0025034 leaf
27729396	PRJEB15161	ERX1659501	ERR1588878	Knox-10_C_p	NA	NA	Knox-10	--	rosette leaf	--	PECO:0001062 control exposure	PO:0025034 leaf
27729396	PRJEB15161	ERX1659502	ERR1588879	Knox-10_S_p	NA	NA	Knox-10	--	rosette leaf	--	PECO:0007404 drought environment exposure	PO:0025034 leaf
27729396	PRJEB15161	ERX1659503	ERR1588880	Knox-18_C_p	NA	NA	Knox-18	--	rosette leaf	--	PECO:0001062 control exposure	PO:0025034 leaf
27729396	PRJEB15161	ERX1659504	ERR1588881	Knox-18_S_p	NA	NA	Knox-18	--	rosette leaf	--	PECO:0007404 drought environment exposure	PO:0025034 leaf
27729396	PRJEB15161	ERX1659505	ERR1588882	Kondara_C_p	NA	NA	Kondara	--	rosette leaf	--	PECO:0001062 control exposure	PO:0025034 leaf
27729396	PRJEB15161	ERX1659506	ERR1588883	Kondara_S_p	NA	NA	Kondara	--	rosette leaf	--	PECO:0007404 drought environment exposure	PO:0025034 leaf
27729396	PRJEB15161	ERX1659507	ERR1588884	Kz-1_C_p	NA	NA	Kz-1	--	rosette leaf	--	PECO:0001062 control exposure	PO:0025034 leaf
27729396	PRJEB15161	ERX1659508	ERR1588885	Kz-1_S_p	NA	NA	Kz-1	--	rosette leaf	--	PECO:0007404 drought environment exposure	PO:0025034 leaf
27729396	PRJEB15161	ERX1659509	ERR1588886	Ler-1_C_p	NA	NA	Ler-1	--	rosette leaf	--	PECO:0001062 control exposure	PO:0025034 leaf
27729396	PRJEB15161	ERX1659510	ERR1588887	Ler-1_S_p	NA	NA	Ler-1	--	rosette leaf	--	PECO:0007404 drought environment exposure	PO:0025034 leaf
27729396	PRJEB15161	ERX1659511	ERR1588888	Lp2-2_C_p	NA	NA	Lp2-2	--	rosette leaf	--	PECO:0001062 control exposure	PO:0025034 leaf
27729396	PRJEB15161	ERX1659512	ERR1588889	Lp2-2_S_p	NA	NA	Lp2-2	--	rosette leaf	--	PECO:0007404 drought environment exposure	PO:0025034 leaf
27729396	PRJEB15161	ERX1659513	ERR1588890	Lp2-6_C_p	NA	NA	Lp2-6	--	rosette leaf	--	PECO:0001062 control exposure	PO:0025034 leaf
27729396	PRJEB15161	ERX1659514	ERR1588891	Lp2-6_S_p	NA	NA	Lp2-6	--	rosette leaf	--	PECO:0007404 drought environment exposure	PO:0025034 leaf
27729396	PRJEB15161	ERX1659515	ERR1588892	Lz-0_C_p	NA	NA	Lz-0	--	rosette leaf	--	PECO:0001062 control exposure	PO:0025034 leaf
27729396	PRJEB15161	ERX1659516	ERR1588893	E-MTAB-5009:Lz-0_S	NA	NA	Lz-0	--	rosette leaf	--	PECO:0007404 drought environment exposure	PO:0025034 leaf
27729396	PRJEB15161	ERX1659517	ERR1588894	Mr-0_C_p	NA	NA	Mr-0	--	rosette leaf	--	PECO:0001062 control exposure	PO:0025034 leaf
27729396	PRJEB15161	ERX1659518	ERR1588895	Mr-0_S_p	NA	NA	Mr-0	--	rosette leaf	--	PECO:0007404 drought environment exposure	PO:0025034 leaf
27729396	PRJEB15161	ERX1659519	ERR1588896	Mrk-0_C_p	NA	NA	Mrk-0	--	rosette leaf	--	PECO:0001062 control exposure	PO:0025034 leaf
27729396	PRJEB15161	ERX1659520	ERR1588897	Mrk-0_S_p	NA	NA	Mrk-0	--	rosette leaf	--	PECO:0007404 drought environment exposure	PO:0025034 leaf
27729396	PRJEB15161	ERX1659521	ERR1588898	Ms-0_C_p	NA	NA	Ms-0	--	rosette leaf	--	PECO:0001062 control exposure	PO:0025034 leaf
27729396	PRJEB15161	ERX1659522	ERR1588899	Ms-0_S_p	NA	NA	Ms-0	--	rosette leaf	--	PECO:0007404 drought environment exposure	PO:0025034 leaf
27729396	PRJEB15161	ERX1659523	ERR1588900	Mt-0_C_p	NA	NA	Mt-0	--	rosette leaf	--	PECO:0001062 control exposure	PO:0025034 leaf
27729396	PRJEB15161	ERX1659524	ERR1588901	Mt-0_S_p	NA	NA	Mt-0	--	rosette leaf	--	PECO:0007404 drought environment exposure	PO:0025034 leaf
27729396	PRJEB15161	ERX1659525	ERR1588902	Mz-0_C_p	NA	NA	Mz-0	--	rosette leaf	--	PECO:0001062 control exposure	PO:0025034 leaf
27729396	PRJEB15161	ERX1659526	ERR1588903	Mz-0_S_p	NA	NA	Mz-0	--	rosette leaf	--	PECO:0007404 drought environment exposure	PO:0025034 leaf
27729396	PRJEB15161	ERX1659527	ERR1588904	N13_C_p	NA	NA	N13	--	rosette leaf	--	PECO:0001062 control exposure	PO:0025034 leaf
27729396	PRJEB15161	ERX1659528	ERR1588905	N13_S_p	NA	NA	N13	--	rosette leaf	--	PECO:0007404 drought environment exposure	PO:0025034 leaf
27729396	PRJEB15161	ERX1659529	ERR1588906	Nd-1_C_p	NA	NA	Nd-1	--	rosette leaf	--	PECO:0001062 control exposure	PO:0025034 leaf
27729396	PRJEB15161	ERX1659529	ERR1588907	Nd-1_C_p	NA	NA	Nd-1	--	rosette leaf	--	PECO:0001062 control exposure	PO:0025034 leaf
27729396	PRJEB15161	ERX1659530	ERR1588908	Nd-1_S_p	NA	NA	Nd-1	--	rosette leaf	--	PECO:0007404 drought environment exposure	PO:0025034 leaf
27729396	PRJEB15161	ERX1659531	ERR1588909	NFA-10_C_p	NA	NA	NFA-10	--	rosette leaf	--	PECO:0001062 control exposure	PO:0025034 leaf
27729396	PRJEB15161	ERX1659532	ERR1588911	NFA-10_S_p	NA	NA	NFA-10	--	rosette leaf	--	PECO:0007404 drought environment exposure	PO:0025034 leaf
27729396	PRJEB15161	ERX1659532	ERR1588910	NFA-10_S_p	NA	NA	NFA-10	--	rosette leaf	--	PECO:0007404 drought environment exposure	PO:0025034 leaf
27729396	PRJEB15161	ERX1659533	ERR1588912	NFA-8_C_p	NA	NA	NFA-8	--	rosette leaf	--	PECO:0001062 control exposure	PO:0025034 leaf
27729396	PRJEB15161	ERX1659534	ERR1588913	NFA-8_S_p	NA	NA	NFA-8	--	rosette leaf	--	PECO:0007404 drought environment exposure	PO:0025034 leaf
27729396	PRJEB15161	ERX1659535	ERR1588914	Nok-3_C_p	NA	NA	Nok-3	--	rosette leaf	--	PECO:0001062 control exposure	PO:0025034 leaf
27729396	PRJEB15161	ERX1659536	ERR1588915	Nok-3_S_p	NA	NA	Nok-3	--	rosette leaf	--	PECO:0007404 drought environment exposure	PO:0025034 leaf
27729396	PRJEB15161	ERX1659537	ERR1588916	Omo2-1_C_p	NA	NA	Omo2-1	--	rosette leaf	--	PECO:0001062 control exposure	PO:0025034 leaf
27729396	PRJEB15161	ERX1659538	ERR1588917	Omo2-1_S_p	NA	NA	Omo2-1	--	rosette leaf	--	PECO:0007404 drought environment exposure	PO:0025034 leaf
27729396	PRJEB15161	ERX1659539	ERR1588918	Omo2-3_C_p	NA	NA	Omo2-3	--	rosette leaf	--	PECO:0001062 control exposure	PO:0025034 leaf
27729396	PRJEB15161	ERX1659540	ERR1588919	Omo2-3_S_p	NA	NA	Omo2-3	--	rosette leaf	--	PECO:0007404 drought environment exposure	PO:0025034 leaf
27729396	PRJEB15161	ERX1659541	ERR1588924	Oy-0_C_p	NA	NA	Oy-0	--	rosette leaf	--	PECO:0001062 control exposure	PO:0025034 leaf
27729396	PRJEB15161	ERX1659541	ERR1588921	Oy-0_C_p	NA	NA	Oy-0	--	rosette leaf	--	PECO:0001062 control exposure	PO:0025034 leaf
27729396	PRJEB15161	ERX1659541	ERR1588920	Oy-0_C_p	NA	NA	Oy-0	--	rosette leaf	--	PECO:0001062 control exposure	PO:0025034 leaf
27729396	PRJEB15161	ERX1659541	ERR1588928	Oy-0_C_p	NA	NA	Oy-0	--	rosette leaf	--	PECO:0001062 control exposure	PO:0025034 leaf
27729396	PRJEB15161	ERX1659541	ERR1588927	Oy-0_C_p	NA	NA	Oy-0	--	rosette leaf	--	PECO:0001062 control exposure	PO:0025034 leaf
27729396	PRJEB15161	ERX1659541	ERR1588925	Oy-0_C_p	NA	NA	Oy-0	--	rosette leaf	--	PECO:0001062 control exposure	PO:0025034 leaf
27729396	PRJEB15161	ERX1659541	ERR1588922	Oy-0_C_p	NA	NA	Oy-0	--	rosette leaf	--	PECO:0001062 control exposure	PO:0025034 leaf
27729396	PRJEB15161	ERX1659541	ERR1588923	Oy-0_C_p	NA	NA	Oy-0	--	rosette leaf	--	PECO:0001062 control exposure	PO:0025034 leaf
27729396	PRJEB15161	ERX1659541	ERR1588926	Oy-0_C_p	NA	NA	Oy-0	--	rosette leaf	--	PECO:0001062 control exposure	PO:0025034 leaf
27729396	PRJEB15161	ERX1659542	ERR1588929	Oy-0_S_p	NA	NA	Oy-0	--	rosette leaf	--	PECO:0007404 drought environment exposure	PO:0025034 leaf
27729396	PRJEB15161	ERX1659543	ERR1588930	Oy-0_S_2_p	NA	NA	Oy-0	--	rosette leaf	--	PECO:0007404 drought environment exposure	PO:0025034 leaf
27729396	PRJEB15161	ERX1659544	ERR1588931	Oy-0_S_3_p	NA	NA	Oy-0	--	rosette leaf	--	PECO:0007404 drought environment exposure	PO:0025034 leaf
27729396	PRJEB15161	ERX1659545	ERR1588932	Oy-0_S_4_p	NA	NA	Oy-0	--	rosette leaf	--	PECO:0007404 drought environment exposure	PO:0025034 leaf
27729396	PRJEB15161	ERX1659546	ERR1588933	Oy-0_S_5_p	NA	NA	Oy-0	--	rosette leaf	--	PECO:0007404 drought environment exposure	PO:0025034 leaf
27729396	PRJEB15161	ERX1659547	ERR1588934	Oy-0_S_6_p	NA	NA	Oy-0	--	rosette leaf	--	PECO:0007404 drought environment exposure	PO:0025034 leaf
27729396	PRJEB15161	ERX1659548	ERR1588935	Oy-0_S_7_p	NA	NA	Oy-0	--	rosette leaf	--	PECO:0007404 drought environment exposure	PO:0025034 leaf
27729396	PRJEB15161	ERX1659549	ERR1588936	Oy-0_S_8_p	NA	NA	Oy-0	--	rosette leaf	--	PECO:0007404 drought environment exposure	PO:0025034 leaf
27729396	PRJEB15161	ERX1659550	ERR1588937	Pna-10_C_p	NA	NA	Pna-10	--	rosette leaf	--	PECO:0001062 control exposure	PO:0025034 leaf
27729396	PRJEB15161	ERX1659551	ERR1588938	Pna-10_S_p	NA	NA	Pna-10	--	rosette leaf	--	PECO:0007404 drought environment exposure	PO:0025034 leaf
27729396	PRJEB15161	ERX1659552	ERR1588939	Pna-17_C_p	NA	NA	Pna-17	--	rosette leaf	--	PECO:0001062 control exposure	PO:0025034 leaf
27729396	PRJEB15161	ERX1659553	ERR1588940	Pna-17_S_p	NA	NA	Pna-17	--	rosette leaf	--	PECO:0007404 drought environment exposure	PO:0025034 leaf
27729396	PRJEB15161	ERX1659554	ERR1588941	Pu2-23_C_p	NA	NA	Pu2-23	--	rosette leaf	--	PECO:0001062 control exposure	PO:0025034 leaf
27729396	PRJEB15161	ERX1659555	ERR1588942	Pu2-23_S_p	NA	NA	Pu2-23	--	rosette leaf	--	PECO:0007404 drought environment exposure	PO:0025034 leaf
27729396	PRJEB15161	ERX1659556	ERR1588943	Pu2-7_C_p	NA	NA	Pu2-7	--	rosette leaf	--	PECO:0001062 control exposure	PO:0025034 leaf
27729396	PRJEB15161	ERX1659557	ERR1588944	Pu2-7_S_p	NA	NA	Pu2-7	--	rosette leaf	--	PECO:0007404 drought environment exposure	PO:0025034 leaf
27729396	PRJEB15161	ERX1659558	ERR1588945	E-MTAB-5009:Ren-11_C	NA	NA	Ren-11	--	rosette leaf	--	PECO:0001062 control exposure	PO:0025034 leaf
27729396	PRJEB15161	ERX1659559	ERR1588946	Ren-11_S_p	NA	NA	Ren-11	--	rosette leaf	--	PECO:0007404 drought environment exposure	PO:0025034 leaf
27729396	PRJEB15161	ERX1659560	ERR1588947	Ren-1_C_p	NA	NA	Ren-1	--	rosette leaf	--	PECO:0001062 control exposure	PO:0025034 leaf
27729396	PRJEB15161	ERX1659560	ERR1588948	Ren-1_C_p	NA	NA	Ren-1	--	rosette leaf	--	PECO:0001062 control exposure	PO:0025034 leaf
27729396	PRJEB15161	ERX1659561	ERR1588949	E-MTAB-5009:Ren-1_S	NA	NA	Ren-1	--	rosette leaf	--	PECO:0007404 drought environment exposure	PO:0025034 leaf
27729396	PRJEB15161	ERX1659561	ERR1588950	E-MTAB-5009:Ren-1_S	NA	NA	Ren-1	--	rosette leaf	--	PECO:0007404 drought environment exposure	PO:0025034 leaf
27729396	PRJEB15161	ERX1659562	ERR1588951	RMX-A02_C_p	NA	NA	RMX-A02	--	rosette leaf	--	PECO:0001062 control exposure	PO:0025034 leaf
27729396	PRJEB15161	ERX1659563	ERR1588952	RMX-A02_S_p	NA	NA	RMX-A02	--	rosette leaf	--	PECO:0007404 drought environment exposure	PO:0025034 leaf
27729396	PRJEB15161	ERX1659564	ERR1588953	RMX-A180_C_p	NA	NA	RMX-A180	--	rosette leaf	--	PECO:0001062 control exposure	PO:0025034 leaf
27729396	PRJEB15161	ERX1659565	ERR1588954	RMX-A180_S_p	NA	NA	RMX-A180	--	rosette leaf	--	PECO:0007404 drought environment exposure	PO:0025034 leaf
27729396	PRJEB15161	ERX1659566	ERR1588955	RRS-10_C_p	NA	NA	RRS-10	--	rosette leaf	--	PECO:0001062 control exposure	PO:0025034 leaf
27729396	PRJEB15161	ERX1659567	ERR1588956	RRS-10_S_p	NA	NA	RRS-10	--	rosette leaf	--	PECO:0007404 drought environment exposure	PO:0025034 leaf
27729396	PRJEB15161	ERX1659568	ERR1588957	RRS-7_C_p	NA	NA	RRS-7	--	rosette leaf	--	PECO:0001062 control exposure	PO:0025034 leaf
27729396	PRJEB15161	ERX1659569	ERR1588958	RRS-7_S_p	NA	NA	RRS-7	--	rosette leaf	--	PECO:0007404 drought environment exposure	PO:0025034 leaf
27729396	PRJEB15161	ERX1659570	ERR1588959	Rubezhnoe-1_C_p	NA	NA	Rubezhnoe-1	--	rosette leaf	--	PECO:0001062 control exposure	PO:0025034 leaf
27729396	PRJEB15161	ERX1659571	ERR1588960	Rubezhnoe-1_S_p	NA	NA	Rubezhnoe-1	--	rosette leaf	--	PECO:0007404 drought environment exposure	PO:0025034 leaf
27729396	PRJEB15161	ERX1659572	ERR1588961	Sap-0_C_p	NA	NA	Sap-0	--	rosette leaf	--	PECO:0001062 control exposure	PO:0025034 leaf
27729396	PRJEB15161	ERX1659573	ERR1588962	Sap-0_S_p	NA	NA	Sap-0	--	rosette leaf	--	PECO:0007404 drought environment exposure	PO:0025034 leaf
27729396	PRJEB15161	ERX1659574	ERR1588963	Se-0_C_p	NA	NA	Se-0	--	rosette leaf	--	PECO:0001062 control exposure	PO:0025034 leaf
27729396	PRJEB15161	ERX1659575	ERR1588964	Se-0_S_p	NA	NA	Se-0	--	rosette leaf	--	PECO:0007404 drought environment exposure	PO:0025034 leaf
27729396	PRJEB15161	ERX1659576	ERR1588965	E-MTAB-5009:Sha_C	NA	NA	Sha	--	rosette leaf	--	PECO:0001062 control exposure	PO:0025034 leaf
27729396	PRJEB15161	ERX1659577	ERR1588966	E-MTAB-5009:Sha_S	NA	NA	Sha	--	rosette leaf	--	PECO:0007404 drought environment exposure	PO:0025034 leaf
27729396	PRJEB15161	ERX1659578	ERR1588967	Sorbo_C_p	NA	NA	Sorbo	--	rosette leaf	--	PECO:0001062 control exposure	PO:0025034 leaf
27729396	PRJEB15161	ERX1659579	ERR1588968	Sorbo_S_p	NA	NA	Sorbo	--	rosette leaf	--	PECO:0007404 drought environment exposure	PO:0025034 leaf
27729396	PRJEB15161	ERX1659580	ERR1588969	Sp-0_C_p	NA	NA	Sp-0	--	rosette leaf	--	PECO:0001062 control exposure	PO:0025034 leaf
27729396	PRJEB15161	ERX1659581	ERR1588970	E-MTAB-5009:Sp-0_S	NA	NA	Sp-0	--	rosette leaf	--	PECO:0007404 drought environment exposure	PO:0025034 leaf
27729396	PRJEB15161	ERX1659582	ERR1588971	Spr1-6_C_p	NA	NA	Spr1-6	--	rosette leaf	--	PECO:0001062 control exposure	PO:0025034 leaf
27729396	PRJEB15161	ERX1659583	ERR1588972	E-MTAB-5009:Spr1-6_S	NA	NA	Spr1-6	--	rosette leaf	--	PECO:0007404 drought environment exposure	PO:0025034 leaf
27729396	PRJEB15161	ERX1659584	ERR1588973	Sq-1_C_p	NA	NA	Sq-1	--	rosette leaf	--	PECO:0001062 control exposure	PO:0025034 leaf
27729396	PRJEB15161	ERX1659585	ERR1588974	E-MTAB-5009:Sq-1_S	NA	NA	Sq-1	--	rosette leaf	--	PECO:0007404 drought environment exposure	PO:0025034 leaf
27729396	PRJEB15161	ERX1659586	ERR1588975	Sq-8_C_p	NA	NA	Sq-8	--	rosette leaf	--	PECO:0001062 control exposure	PO:0025034 leaf
27729396	PRJEB15161	ERX1659587	ERR1588976	Sq-8_S_p	NA	NA	Sq-8	--	rosette leaf	--	PECO:0007404 drought environment exposure	PO:0025034 leaf
27729396	PRJEB15161	ERX1659588	ERR1588977	St-0_C_p	NA	NA	St-0	--	rosette leaf	--	PECO:0001062 control exposure	PO:0025034 leaf
27729396	PRJEB15161	ERX1659589	ERR1588978	St-0_S_p	NA	NA	St-0	--	rosette leaf	--	PECO:0007404 drought environment exposure	PO:0025034 leaf
27729396	PRJEB15161	ERX1659590	ERR1588979	E-MTAB-5009:Ta-0_C	NA	NA	Ta-0	--	rosette leaf	--	PECO:0001062 control exposure	PO:0025034 leaf
27729396	PRJEB15161	ERX1659591	ERR1588980	Ta-0_S_p	NA	NA	Ta-0	--	rosette leaf	--	PECO:0007404 drought environment exposure	PO:0025034 leaf
27729396	PRJEB15161	ERX1659592	ERR1588981	Tamm-27_C_p	NA	NA	Tamm-27	--	rosette leaf	--	PECO:0001062 control exposure	PO:0025034 leaf
27729396	PRJEB15161	ERX1659593	ERR1588982	E-MTAB-5009:Tamm-27_S	NA	NA	Tamm-27	--	rosette leaf	--	PECO:0007404 drought environment exposure	PO:0025034 leaf
27729396	PRJEB15161	ERX1659594	ERR1588983	Te-0_C_p	NA	NA	Te-0	--	rosette leaf	--	PECO:0001062 control exposure	PO:0025034 leaf
27729396	PRJEB15161	ERX1659595	ERR1588984	Te-0_S_p	NA	NA	Te-0	--	rosette leaf	--	PECO:0007404 drought environment exposure	PO:0025034 leaf
27729396	PRJEB15161	ERX1659596	ERR1588985	Ts-1_C_p	NA	NA	Ts-1	--	rosette leaf	--	PECO:0001062 control exposure	PO:0025034 leaf
27729396	PRJEB15161	ERX1659597	ERR1588986	Ts-1_S_p	NA	NA	Ts-1	--	rosette leaf	--	PECO:0007404 drought environment exposure	PO:0025034 leaf
27729396	PRJEB15161	ERX1659598	ERR1588987	Ts-5_C_p	NA	NA	Ts-5	--	rosette leaf	--	PECO:0001062 control exposure	PO:0025034 leaf
27729396	PRJEB15161	ERX1659599	ERR1588988	E-MTAB-5009:Ts-5_S	NA	NA	Ts-5	--	rosette leaf	--	PECO:0007404 drought environment exposure	PO:0025034 leaf
27729396	PRJEB15161	ERX1659600	ERR1588989	Tsu-1_C_p	NA	NA	Tsu-1	--	rosette leaf	--	PECO:0001062 control exposure	PO:0025034 leaf
27729396	PRJEB15161	ERX1659601	ERR1588990	E-MTAB-5009:Tsu-1_S	NA	NA	Tsu-1	--	rosette leaf	--	PECO:0007404 drought environment exposure	PO:0025034 leaf
27729396	PRJEB15161	ERX1659602	ERR1588991	Ull2-3_C_p	NA	NA	Ull2-3	--	rosette leaf	--	PECO:0001062 control exposure	PO:0025034 leaf
27729396	PRJEB15161	ERX1659603	ERR1588992	Ull2-3_S_p	NA	NA	Ull2-3	--	rosette leaf	--	PECO:0007404 drought environment exposure	PO:0025034 leaf
27729396	PRJEB15161	ERX1659604	ERR1588993	E-MTAB-5009:Uod-1_C	NA	NA	Uod-1	--	rosette leaf	--	PECO:0001062 control exposure	PO:0025034 leaf
27729396	PRJEB15161	ERX1659605	ERR1588994	Uod-1_S_p	NA	NA	Uod-1	--	rosette leaf	--	PECO:0007404 drought environment exposure	PO:0025034 leaf
27729396	PRJEB15161	ERX1659606	ERR1588995	Uod-7_C_p	NA	NA	Uod-7	--	rosette leaf	--	PECO:0001062 control exposure	PO:0025034 leaf
27729396	PRJEB15161	ERX1659607	ERR1588996	Uod-7_S_p	NA	NA	Uod-7	--	rosette leaf	--	PECO:0007404 drought environment exposure	PO:0025034 leaf
27729396	PRJEB15161	ERX1659608	ERR1588997	Wa-1_C_p	NA	NA	Wa-1	--	rosette leaf	--	PECO:0001062 control exposure	PO:0025034 leaf
27729396	PRJEB15161	ERX1659609	ERR1588998	E-MTAB-5009:Wa-1_S	NA	NA	Wa-1	--	rosette leaf	--	PECO:0007404 drought environment exposure	PO:0025034 leaf
27729396	PRJEB15161	ERX1659610	ERR1588999	WalhasB4_C_p	NA	NA	WalhasB4	--	rosette leaf	--	PECO:0001062 control exposure	PO:0025034 leaf
27729396	PRJEB15161	ERX1659611	ERR1589000	WalhasB4_S_p	NA	NA	WalhasB4	--	rosette leaf	--	PECO:0007404 drought environment exposure	PO:0025034 leaf
27729396	PRJEB15161	ERX1659612	ERR1589001	Wei-0_C_p	NA	NA	Wei-0	--	rosette leaf	--	PECO:0001062 control exposure	PO:0025034 leaf
27729396	PRJEB15161	ERX1659613	ERR1589002	Wei-0_S_p	NA	NA	Wei-0	--	rosette leaf	--	PECO:0007404 drought environment exposure	PO:0025034 leaf
27729396	PRJEB15161	ERX1659614	ERR1589003	Ws-0_C_p	NA	NA	Ws-0	--	rosette leaf	--	PECO:0001062 control exposure	PO:0025034 leaf
27729396	PRJEB15161	ERX1659615	ERR1589004	Ws-0_S_p	NA	NA	Ws-0	--	rosette leaf	--	PECO:0007404 drought environment exposure	PO:0025034 leaf
27729396	PRJEB15161	ERX1659616	ERR1589005	Ws-2_C_p	NA	NA	Ws-2	--	rosette leaf	--	PECO:0001062 control exposure	PO:0025034 leaf
27729396	PRJEB15161	ERX1659617	ERR1589006	Ws-2_S_p	NA	NA	Ws-2	--	rosette leaf	--	PECO:0007404 drought environment exposure	PO:0025034 leaf
27729396	PRJEB15161	ERX1659618	ERR1589007	Wt-5_C_p	NA	NA	Wt-5	--	rosette leaf	--	PECO:0001062 control exposure	PO:0025034 leaf
27729396	PRJEB15161	ERX1659619	ERR1589008	Wt-5_S_p	NA	NA	Wt-5	--	rosette leaf	--	PECO:0007404 drought environment exposure	PO:0025034 leaf
27729396	PRJEB15161	ERX1659620	ERR1589009	Yeg-1_C_p	NA	NA	Yeg-1	--	rosette leaf	--	PECO:0001062 control exposure	PO:0025034 leaf
27729396	PRJEB15161	ERX1659621	ERR1589010	Yeg-1_S_p	NA	NA	Yeg-1	--	rosette leaf	--	PECO:0007404 drought environment exposure	PO:0025034 leaf
27729396	PRJEB15161	ERX1659622	ERR1589011	Yo-0_C_p	NA	NA	Yo-0	--	rosette leaf	--	PECO:0001062 control exposure	PO:0025034 leaf
27729396	PRJEB15161	ERX1659623	ERR1589012	Yo-0_S_p	NA	NA	Yo-0	--	rosette leaf	--	PECO:0007404 drought environment exposure	PO:0025034 leaf
27729396	PRJEB15161	ERX1659624	ERR1589013	Zdr-6_C_p	NA	NA	Zdr-6	--	rosette leaf	--	PECO:0001062 control exposure	PO:0025034 leaf
27729396	PRJEB15161	ERX1659625	ERR1589014	E-MTAB-5009:Zdr-6_S	NA	NA	Zdr-6	--	rosette leaf	--	PECO:0007404 drought environment exposure	PO:0025034 leaf
28402429	PRJEB19974	ERX1946678	ERR1886180	Timepoint 1	NA	NA	Col-0	--	rosette leaf	--	PECO:0001062 control exposure	PO:0025034 leaf
28402429	PRJEB19974	ERX1946679	ERR1886181	Timepoint 2	NA	NA	Col-0	--	rosette leaf	--	PECO:0001062 control exposure	PO:0025034 leaf
28402429	PRJEB19974	ERX1946680	ERR1886182	Timepoint 3	NA	NA	Col-0	--	rosette leaf	--	PECO:0001062 control exposure	PO:0025034 leaf
28402429	PRJEB19974	ERX1946681	ERR1886183	Timepoint 4	NA	NA	Col-0	--	rosette leaf	--	PECO:0001062 control exposure	PO:0025034 leaf
28402429	PRJEB19974	ERX1946682	ERR1886184	Timepoint 5	NA	NA	Col-0	--	rosette leaf	--	PECO:0001062 control exposure	PO:0025034 leaf
28402429	PRJEB19974	ERX1946683	ERR1886185	Timepoint 6	NA	NA	Col-0	--	rosette leaf	--	PECO:0001062 control exposure	PO:0025034 leaf
28402429	PRJEB19974	ERX1946684	ERR1886186	Timepoint 7	NA	NA	Col-0	--	rosette leaf	--	PECO:0001062 control exposure	PO:0025034 leaf
28402429	PRJEB19974	ERX1946685	ERR1886187	Timepoint 8	NA	NA	Col-0	--	rosette leaf	--	PECO:0001062 control exposure	PO:0025034 leaf
28402429	PRJEB19974	ERX1946686	ERR1886188	Timepoint 9	NA	NA	Col-0	--	rosette leaf	Mock	PECO:0001062 control exposure	PO:0025034 leaf
28402429	PRJEB19974	ERX1946687	ERR1886189	Timepoint 10	NA	NA	Col-0	--	rosette leaf	Cold4C 3h*	PECO:0007332 cold air temperature exposure	PO:0025034 leaf
28402429	PRJEB19974	ERX1946688	ERR1886190	Timepoint 11	NA	NA	Col-0	--	rosette leaf	Cold4C 6h*	PECO:0007332 cold air temperature exposure	PO:0025034 leaf
28402429	PRJEB19974	ERX1946689	ERR1886191	Timepoint 12	NA	NA	Col-0	--	rosette leaf	Cold4C 9h*	PECO:0007332 cold air temperature exposure	PO:0025034 leaf
28402429	PRJEB19974	ERX1946690	ERR1886192	Timepoint 13	NA	NA	Col-0	--	rosette leaf	Cold4C 12h*	PECO:0007332 cold air temperature exposure	PO:0025034 leaf
28402429	PRJEB19974	ERX1946691	ERR1886193	Timepoint 14	NA	NA	Col-0	--	rosette leaf	Cold4C 15h*	PECO:0007332 cold air temperature exposure	PO:0025034 leaf
28402429	PRJEB19974	ERX1946692	ERR1886194	Timepoint 15	NA	NA	Col-0	--	rosette leaf	Cold4C 18h*	PECO:0007332 cold air temperature exposure	PO:0025034 leaf
28402429	PRJEB19974	ERX1946693	ERR1886195	Timepoint 16	NA	NA	Col-0	--	rosette leaf	Cold4C 21h*	PECO:0007332 cold air temperature exposure	PO:0025034 leaf
28402429	PRJEB19974	ERX1946694	ERR1886196	Timepoint 17	NA	NA	Col-0	--	rosette leaf	Cold4C 24h*	PECO:0007332 cold air temperature exposure	PO:0025034 leaf
28402429	PRJEB19974	ERX1946695	ERR1886197	Timepoint 18	NA	NA	Col-0	--	rosette leaf	Cold4C 72h*	PECO:0007332 cold air temperature exposure	PO:0025034 leaf
28402429	PRJEB19974	ERX1946696	ERR1886198	Timepoint 19	NA	NA	Col-0	--	rosette leaf	Cold4C 75h*	PECO:0007332 cold air temperature exposure	PO:0025034 leaf
28402429	PRJEB19974	ERX1946697	ERR1886199	Timepoint 20	NA	NA	Col-0	--	rosette leaf	Cold4C 78h*	PECO:0007332 cold air temperature exposure	PO:0025034 leaf
28402429	PRJEB19974	ERX1946698	ERR1886200	Timepoint 21	NA	NA	Col-0	--	rosette leaf	Cold4C 81h*	PECO:0007332 cold air temperature exposure	PO:0025034 leaf
28402429	PRJEB19974	ERX1946699	ERR1886201	Timepoint 22	NA	NA	Col-0	--	rosette leaf	Cold4C 84h*	PECO:0007332 cold air temperature exposure	PO:0025034 leaf
28402429	PRJEB19974	ERX1946700	ERR1886202	Timepoint 23	NA	NA	Col-0	--	rosette leaf	Cold4C 87h*	PECO:0007332 cold air temperature exposure	PO:0025034 leaf
28402429	PRJEB19974	ERX1946701	ERR1886203	Timepoint 24	NA	NA	Col-0	--	rosette leaf	Cold4C 90h*	PECO:0007332 cold air temperature exposure	PO:0025034 leaf
28402429	PRJEB19974	ERX1946702	ERR1886204	Timepoint 25	NA	NA	Col-0	--	rosette leaf	Cold4C 93h*	PECO:0007332 cold air temperature exposure	PO:0025034 leaf
28402429	PRJEB19974	ERX1946703	ERR1886205	Timepoint 26	NA	NA	Col-0	--	rosette leaf	Cold4C 96h*	PECO:0007332 cold air temperature exposure	PO:0025034 leaf
28402429	PRJEB19974	ERX1946704	ERR1886206	Timepoint 1	NA	NA	Col-0	--	rosette leaf	--	PECO:0001062 control exposure	PO:0025034 leaf
28402429	PRJEB19974	ERX1946705	ERR1886207	Timepoint 2	NA	NA	Col-0	--	rosette leaf	--	PECO:0001062 control exposure	PO:0025034 leaf
28402429	PRJEB19974	ERX1946706	ERR1886208	Timepoint 3	NA	NA	Col-0	--	rosette leaf	--	PECO:0001062 control exposure	PO:0025034 leaf
28402429	PRJEB19974	ERX1946707	ERR1886209	Timepoint 4	NA	NA	Col-0	--	rosette leaf	--	PECO:0001062 control exposure	PO:0025034 leaf
28402429	PRJEB19974	ERX1946708	ERR1886210	Timepoint 5	NA	NA	Col-0	--	rosette leaf	--	PECO:0001062 control exposure	PO:0025034 leaf
28402429	PRJEB19974	ERX1946709	ERR1886211	Timepoint 6	NA	NA	Col-0	--	rosette leaf	--	PECO:0001062 control exposure	PO:0025034 leaf
28402429	PRJEB19974	ERX1946710	ERR1886212	Timepoint 7	NA	NA	Col-0	--	rosette leaf	--	PECO:0001062 control exposure	PO:0025034 leaf
28402429	PRJEB19974	ERX1946711	ERR1886213	Timepoint 8	NA	NA	Col-0	--	rosette leaf	--	PECO:0001062 control exposure	PO:0025034 leaf
28402429	PRJEB19974	ERX1946712	ERR1886214	Timepoint 9	NA	NA	Col-0	--	rosette leaf	Mock	PECO:0001062 control exposure	PO:0025034 leaf
28402429	PRJEB19974	ERX1946713	ERR1886215	Timepoint 10	NA	NA	Col-0	--	rosette leaf	Cold4C 3h*	PECO:0007332 cold air temperature exposure	PO:0025034 leaf
28402429	PRJEB19974	ERX1946714	ERR1886216	Timepoint 11	NA	NA	Col-0	--	rosette leaf	Cold4C 6h*	PECO:0007332 cold air temperature exposure	PO:0025034 leaf
28402429	PRJEB19974	ERX1946715	ERR1886217	Timepoint 12	NA	NA	Col-0	--	rosette leaf	Cold4C 9h*	PECO:0007332 cold air temperature exposure	PO:0025034 leaf
28402429	PRJEB19974	ERX1946716	ERR1886218	Timepoint 13	NA	NA	Col-0	--	rosette leaf	Cold4C 12h*	PECO:0007332 cold air temperature exposure	PO:0025034 leaf
28402429	PRJEB19974	ERX1946717	ERR1886219	Timepoint 14	NA	NA	Col-0	--	rosette leaf	Cold4C 15h*	PECO:0007332 cold air temperature exposure	PO:0025034 leaf
28402429	PRJEB19974	ERX1946718	ERR1886220	Timepoint 15	NA	NA	Col-0	--	rosette leaf	Cold4C 18h*	PECO:0007332 cold air temperature exposure	PO:0025034 leaf
28402429	PRJEB19974	ERX1946719	ERR1886221	Timepoint 16	NA	NA	Col-0	--	rosette leaf	Cold4C 21h*	PECO:0007332 cold air temperature exposure	PO:0025034 leaf
28402429	PRJEB19974	ERX1946720	ERR1886222	Timepoint 17	NA	NA	Col-0	--	rosette leaf	Cold4C 24h*	PECO:0007332 cold air temperature exposure	PO:0025034 leaf
28402429	PRJEB19974	ERX1946721	ERR1886223	Timepoint 18	NA	NA	Col-0	--	rosette leaf	Cold4C 72h*	PECO:0007332 cold air temperature exposure	PO:0025034 leaf
28402429	PRJEB19974	ERX1946722	ERR1886224	Timepoint 19	NA	NA	Col-0	--	rosette leaf	Cold4C 75h*	PECO:0007332 cold air temperature exposure	PO:0025034 leaf
28402429	PRJEB19974	ERX1946723	ERR1886225	Timepoint 20	NA	NA	Col-0	--	rosette leaf	Cold4C 78h*	PECO:0007332 cold air temperature exposure	PO:0025034 leaf
28402429	PRJEB19974	ERX1946724	ERR1886226	Timepoint 21	NA	NA	Col-0	--	rosette leaf	Cold4C 81h*	PECO:0007332 cold air temperature exposure	PO:0025034 leaf
28402429	PRJEB19974	ERX1946725	ERR1886227	Timepoint 22	NA	NA	Col-0	--	rosette leaf	Cold4C 84h*	PECO:0007332 cold air temperature exposure	PO:0025034 leaf
28402429	PRJEB19974	ERX1946726	ERR1886228	Timepoint 23	NA	NA	Col-0	--	rosette leaf	Cold4C 87h*	PECO:0007332 cold air temperature exposure	PO:0025034 leaf
28402429	PRJEB19974	ERX1946727	ERR1886229	Timepoint 24	NA	NA	Col-0	--	rosette leaf	Cold4C 90h*	PECO:0007332 cold air temperature exposure	PO:0025034 leaf
28402429	PRJEB19974	ERX1946728	ERR1886230	Timepoint 25	NA	NA	Col-0	--	rosette leaf	Cold4C 93h*	PECO:0007332 cold air temperature exposure	PO:0025034 leaf
28402429	PRJEB19974	ERX1946729	ERR1886231	Timepoint 26	NA	NA	Col-0	--	rosette leaf	Cold4C 96h*	PECO:0007332 cold air temperature exposure	PO:0025034 leaf
28402429	PRJEB19974	ERX1946730	ERR1886232	Timepoint 1	NA	NA	Col-0	--	rosette leaf	--	PECO:0001062 control exposure	PO:0025034 leaf
28402429	PRJEB19974	ERX1946731	ERR1886233	Timepoint 2	NA	NA	Col-0	--	rosette leaf	--	PECO:0001062 control exposure	PO:0025034 leaf
28402429	PRJEB19974	ERX1946732	ERR1886234	Timepoint 3	NA	NA	Col-0	--	rosette leaf	--	PECO:0001062 control exposure	PO:0025034 leaf
28402429	PRJEB19974	ERX1946733	ERR1886235	Timepoint 4	NA	NA	Col-0	--	rosette leaf	--	PECO:0001062 control exposure	PO:0025034 leaf
28402429	PRJEB19974	ERX1946734	ERR1886236	Timepoint 5	NA	NA	Col-0	--	rosette leaf	--	PECO:0001062 control exposure	PO:0025034 leaf
28402429	PRJEB19974	ERX1946735	ERR1886237	Timepoint 6	NA	NA	Col-0	--	rosette leaf	--	PECO:0001062 control exposure	PO:0025034 leaf
28402429	PRJEB19974	ERX1946736	ERR1886238	Timepoint 7	NA	NA	Col-0	--	rosette leaf	--	PECO:0001062 control exposure	PO:0025034 leaf
28402429	PRJEB19974	ERX1946737	ERR1886239	Timepoint 8	NA	NA	Col-0	--	rosette leaf	--	PECO:0001062 control exposure	PO:0025034 leaf
28402429	PRJEB19974	ERX1946738	ERR1886240	Timepoint 9	NA	NA	Col-0	--	rosette leaf	Mock	PECO:0001062 control exposure	PO:0025034 leaf
28402429	PRJEB19974	ERX1946739	ERR1886241	Timepoint 10	NA	NA	Col-0	--	rosette leaf	Cold4C 3h*	PECO:0007332 cold air temperature exposure	PO:0025034 leaf
28402429	PRJEB19974	ERX1946740	ERR1886242	Timepoint 11	NA	NA	Col-0	--	rosette leaf	Cold4C 6h*	PECO:0007332 cold air temperature exposure	PO:0025034 leaf
28402429	PRJEB19974	ERX1946741	ERR1886243	Timepoint 12	NA	NA	Col-0	--	rosette leaf	Cold4C 9h*	PECO:0007332 cold air temperature exposure	PO:0025034 leaf
28402429	PRJEB19974	ERX1946742	ERR1886244	Timepoint 13	NA	NA	Col-0	--	rosette leaf	Cold4C 12h*	PECO:0007332 cold air temperature exposure	PO:0025034 leaf
28402429	PRJEB19974	ERX1946743	ERR1886245	Timepoint 14	NA	NA	Col-0	--	rosette leaf	Cold4C 15h*	PECO:0007332 cold air temperature exposure	PO:0025034 leaf
28402429	PRJEB19974	ERX1946744	ERR1886246	Timepoint 15	NA	NA	Col-0	--	rosette leaf	Cold4C 18h*	PECO:0007332 cold air temperature exposure	PO:0025034 leaf
28402429	PRJEB19974	ERX1946745	ERR1886247	Timepoint 16	NA	NA	Col-0	--	rosette leaf	Cold4C 21h*	PECO:0007332 cold air temperature exposure	PO:0025034 leaf
28402429	PRJEB19974	ERX1946746	ERR1886248	Timepoint 17	NA	NA	Col-0	--	rosette leaf	Cold4C 24h*	PECO:0007332 cold air temperature exposure	PO:0025034 leaf
28402429	PRJEB19974	ERX1946747	ERR1886249	Timepoint 19	NA	NA	Col-0	--	rosette leaf	Cold4C 75h*	PECO:0007332 cold air temperature exposure	PO:0025034 leaf
28402429	PRJEB19974	ERX1946748	ERR1886250	Timepoint 19	NA	NA	Col-0	--	rosette leaf	Cold4C 75h*	PECO:0007332 cold air temperature exposure	PO:0025034 leaf
28402429	PRJEB19974	ERX1946749	ERR1886251	Timepoint 19	NA	NA	Col-0	--	rosette leaf	Cold4C 75h*	PECO:0007332 cold air temperature exposure	PO:0025034 leaf
28402429	PRJEB19974	ERX1946750	ERR1886252	Timepoint 18	NA	NA	Col-0	--	rosette leaf	Cold4C 72h*	PECO:0007332 cold air temperature exposure	PO:0025034 leaf
28402429	PRJEB19974	ERX1946751	ERR1886253	Timepoint 18	NA	NA	Col-0	--	rosette leaf	Cold4C 72h*	PECO:0007332 cold air temperature exposure	PO:0025034 leaf
28402429	PRJEB19974	ERX1946752	ERR1886254	Timepoint 18	NA	NA	Col-0	--	rosette leaf	Cold4C 72h*	PECO:0007332 cold air temperature exposure	PO:0025034 leaf
28402429	PRJEB19974	ERX1946753	ERR1886255	Timepoint 20	NA	NA	Col-0	--	rosette leaf	Cold4C 78h*	PECO:0007332 cold air temperature exposure	PO:0025034 leaf
28402429	PRJEB19974	ERX1946754	ERR1886256	Timepoint 20	NA	NA	Col-0	--	rosette leaf	Cold4C 78h*	PECO:0007332 cold air temperature exposure	PO:0025034 leaf
28402429	PRJEB19974	ERX1946755	ERR1886257	Timepoint 20	NA	NA	Col-0	--	rosette leaf	Cold4C 78h*	PECO:0007332 cold air temperature exposure	PO:0025034 leaf
28402429	PRJEB19974	ERX1946756	ERR1886258	Timepoint 22	NA	NA	Col-0	--	rosette leaf	Cold4C 84h*	PECO:0007332 cold air temperature exposure	PO:0025034 leaf
28402429	PRJEB19974	ERX1946757	ERR1886259	Timepoint 22	NA	NA	Col-0	--	rosette leaf	Cold4C 84h*	PECO:0007332 cold air temperature exposure	PO:0025034 leaf
28402429	PRJEB19974	ERX1946758	ERR1886260	Timepoint 22	NA	NA	Col-0	--	rosette leaf	Cold4C 84h*	PECO:0007332 cold air temperature exposure	PO:0025034 leaf
28402429	PRJEB19974	ERX1946759	ERR1886261	Timepoint 24	NA	NA	Col-0	--	rosette leaf	Cold4C 90h*	PECO:0007332 cold air temperature exposure	PO:0025034 leaf
28402429	PRJEB19974	ERX1946760	ERR1886262	Timepoint 24	NA	NA	Col-0	--	rosette leaf	Cold4C 90h*	PECO:0007332 cold air temperature exposure	PO:0025034 leaf
28402429	PRJEB19974	ERX1946761	ERR1886263	Timepoint 24	NA	NA	Col-0	--	rosette leaf	Cold4C 90h*	PECO:0007332 cold air temperature exposure	PO:0025034 leaf
28402429	PRJEB19974	ERX1946762	ERR1886264	Timepoint 25	NA	NA	Col-0	--	rosette leaf	Cold4C 93h*	PECO:0007332 cold air temperature exposure	PO:0025034 leaf
28402429	PRJEB19974	ERX1946763	ERR1886265	Timepoint 25	NA	NA	Col-0	--	rosette leaf	Cold4C 93h*	PECO:0007332 cold air temperature exposure	PO:0025034 leaf
28402429	PRJEB19974	ERX1946764	ERR1886266	Timepoint 25	NA	NA	Col-0	--	rosette leaf	Cold4C 93h*	PECO:0007332 cold air temperature exposure	PO:0025034 leaf
28402429	PRJEB19974	ERX1946765	ERR1886267	Timepoint 21	NA	NA	Col-0	--	rosette leaf	Cold4C 81h*	PECO:0007332 cold air temperature exposure	PO:0025034 leaf
28402429	PRJEB19974	ERX1946766	ERR1886268	Timepoint 21	NA	NA	Col-0	--	rosette leaf	Cold4C 81h*	PECO:0007332 cold air temperature exposure	PO:0025034 leaf
28402429	PRJEB19974	ERX1946767	ERR1886269	Timepoint 21	NA	NA	Col-0	--	rosette leaf	Cold4C 81h*	PECO:0007332 cold air temperature exposure	PO:0025034 leaf
28402429	PRJEB19974	ERX1946768	ERR1886270	Timepoint 23	NA	NA	Col-0	--	rosette leaf	Cold4C 87h*	PECO:0007332 cold air temperature exposure	PO:0025034 leaf
28402429	PRJEB19974	ERX1946769	ERR1886271	Timepoint 23	NA	NA	Col-0	--	rosette leaf	Cold4C 87h*	PECO:0007332 cold air temperature exposure	PO:0025034 leaf
28402429	PRJEB19974	ERX1946770	ERR1886272	Timepoint 23	NA	NA	Col-0	--	rosette leaf	Cold4C 87h*	PECO:0007332 cold air temperature exposure	PO:0025034 leaf
28402429	PRJEB19974	ERX1946771	ERR1886273	Timepoint 26	NA	NA	Col-0	--	rosette leaf	Cold4C 96h*	PECO:0007332 cold air temperature exposure	PO:0025034 leaf
28402429	PRJEB19974	ERX1946772	ERR1886274	Timepoint 26	NA	NA	Col-0	--	rosette leaf	Cold4C 96h*	PECO:0007332 cold air temperature exposure	PO:0025034 leaf
28402429	PRJEB19974	ERX1946773	ERR1886275	Timepoint 26	NA	NA	Col-0	--	rosette leaf	Cold4C 96h*	PECO:0007332 cold air temperature exposure	PO:0025034 leaf
28402429	PRJEB19974	ERX1946774	ERR1886276	Timepoint 1	NA	NA	Col-0	--	rosette leaf	--	PECO:0001062 control exposure	PO:0025034 leaf
28402429	PRJEB19974	ERX1946775	ERR1886277	Timepoint 2	NA	NA	Col-0	--	rosette leaf	--	PECO:0001062 control exposure	PO:0025034 leaf
28402429	PRJEB19974	ERX1946776	ERR1886278	Timepoint 3	NA	NA	Col-0	--	rosette leaf	--	PECO:0001062 control exposure	PO:0025034 leaf
28402429	PRJEB19974	ERX1946777	ERR1886279	Timepoint 4	NA	NA	Col-0	--	rosette leaf	--	PECO:0001062 control exposure	PO:0025034 leaf
28402429	PRJEB19974	ERX1946778	ERR1886280	Timepoint 5	NA	NA	Col-0	--	rosette leaf	--	PECO:0001062 control exposure	PO:0025034 leaf
28402429	PRJEB19974	ERX1946779	ERR1886281	Timepoint 6	NA	NA	Col-0	--	rosette leaf	--	PECO:0001062 control exposure	PO:0025034 leaf
28402429	PRJEB19974	ERX1946780	ERR1886282	Timepoint 7	NA	NA	Col-0	--	rosette leaf	--	PECO:0001062 control exposure	PO:0025034 leaf
28402429	PRJEB19974	ERX1946781	ERR1886283	Timepoint 8	NA	NA	Col-0	--	rosette leaf	--	PECO:0001062 control exposure	PO:0025034 leaf
28402429	PRJEB19974	ERX1946782	ERR1886284	Timepoint 9	NA	NA	Col-0	--	rosette leaf	Mock	PECO:0001062 control exposure	PO:0025034 leaf
28402429	PRJEB19974	ERX1946783	ERR1886285	Timepoint 10	NA	NA	Col-0	--	rosette leaf	Cold4C 3h*	PECO:0007332 cold air temperature exposure	PO:0025034 leaf
28402429	PRJEB19974	ERX1946784	ERR1886286	Timepoint 11	NA	NA	Col-0	--	rosette leaf	Cold4C 6h*	PECO:0007332 cold air temperature exposure	PO:0025034 leaf
28402429	PRJEB19974	ERX1946785	ERR1886287	Timepoint 12	NA	NA	Col-0	--	rosette leaf	Cold4C 9h*	PECO:0007332 cold air temperature exposure	PO:0025034 leaf
28402429	PRJEB19974	ERX1946786	ERR1886288	Timepoint 13	NA	NA	Col-0	--	rosette leaf	Cold4C 12h*	PECO:0007332 cold air temperature exposure	PO:0025034 leaf
28402429	PRJEB19974	ERX1946787	ERR1886289	Timepoint 14	NA	NA	Col-0	--	rosette leaf	Cold4C 15h*	PECO:0007332 cold air temperature exposure	PO:0025034 leaf
28402429	PRJEB19974	ERX1946788	ERR1886290	Timepoint 15	NA	NA	Col-0	--	rosette leaf	Cold4C 18h*	PECO:0007332 cold air temperature exposure	PO:0025034 leaf
28402429	PRJEB19974	ERX1946789	ERR1886291	Timepoint 16	NA	NA	Col-0	--	rosette leaf	Cold4C 21h*	PECO:0007332 cold air temperature exposure	PO:0025034 leaf
28402429	PRJEB19974	ERX1946790	ERR1886292	Timepoint 17	NA	NA	Col-0	--	rosette leaf	Cold4C 24h*	PECO:0007332 cold air temperature exposure	PO:0025034 leaf
28402429	PRJEB19974	ERX1946791	ERR1886293	Timepoint 18	NA	NA	Col-0	--	rosette leaf	Cold4C 72h*	PECO:0007332 cold air temperature exposure	PO:0025034 leaf
28402429	PRJEB19974	ERX1946792	ERR1886294	Timepoint 19	NA	NA	Col-0	--	rosette leaf	Cold4C 75h*	PECO:0007332 cold air temperature exposure	PO:0025034 leaf
28402429	PRJEB19974	ERX1946793	ERR1886295	Timepoint 20	NA	NA	Col-0	--	rosette leaf	Cold4C 78h*	PECO:0007332 cold air temperature exposure	PO:0025034 leaf
28402429	PRJEB19974	ERX1946794	ERR1886296	Timepoint 21	NA	NA	Col-0	--	rosette leaf	Cold4C 81h*	PECO:0007332 cold air temperature exposure	PO:0025034 leaf
28402429	PRJEB19974	ERX1946795	ERR1886297	Timepoint 22	NA	NA	Col-0	--	rosette leaf	Cold4C 84h*	PECO:0007332 cold air temperature exposure	PO:0025034 leaf
28402429	PRJEB19974	ERX1946796	ERR1886298	Timepoint 23	NA	NA	Col-0	--	rosette leaf	Cold4C 87h*	PECO:0007332 cold air temperature exposure	PO:0025034 leaf
28402429	PRJEB19974	ERX1946797	ERR1886299	Timepoint 24	NA	NA	Col-0	--	rosette leaf	Cold4C 90h*	PECO:0007332 cold air temperature exposure	PO:0025034 leaf
28402429	PRJEB19974	ERX1946798	ERR1886300	Timepoint 25	NA	NA	Col-0	--	rosette leaf	Cold4C 93h*	PECO:0007332 cold air temperature exposure	PO:0025034 leaf
28402429	PRJEB19974	ERX1946799	ERR1886301	Timepoint 26	NA	NA	Col-0	--	rosette leaf	Cold4C 96h*	PECO:0007332 cold air temperature exposure	PO:0025034 leaf
28402429	PRJEB19974	ERX1946800	ERR1886302	Timepoint 1	NA	NA	Col-0	--	rosette leaf	--	PECO:0001062 control exposure	PO:0025034 leaf
28402429	PRJEB19974	ERX1946801	ERR1886303	Timepoint 2	NA	NA	Col-0	--	rosette leaf	--	PECO:0001062 control exposure	PO:0025034 leaf
28402429	PRJEB19974	ERX1946802	ERR1886304	Timepoint 3	NA	NA	Col-0	--	rosette leaf	--	PECO:0001062 control exposure	PO:0025034 leaf
28402429	PRJEB19974	ERX1946803	ERR1886305	Timepoint 4	NA	NA	Col-0	--	rosette leaf	--	PECO:0001062 control exposure	PO:0025034 leaf
28402429	PRJEB19974	ERX1946804	ERR1886306	Timepoint 5	NA	NA	Col-0	--	rosette leaf	--	PECO:0001062 control exposure	PO:0025034 leaf
28402429	PRJEB19974	ERX1946805	ERR1886307	Timepoint 6	NA	NA	Col-0	--	rosette leaf	--	PECO:0001062 control exposure	PO:0025034 leaf
28402429	PRJEB19974	ERX1946806	ERR1886308	Timepoint 7	NA	NA	Col-0	--	rosette leaf	--	PECO:0001062 control exposure	PO:0025034 leaf
28402429	PRJEB19974	ERX1946807	ERR1886309	Timepoint 8	NA	NA	Col-0	--	rosette leaf	--	PECO:0001062 control exposure	PO:0025034 leaf
28402429	PRJEB19974	ERX1946808	ERR1886310	Timepoint 9	NA	NA	Col-0	--	rosette leaf	Mock	PECO:0001062 control exposure	PO:0025034 leaf
28402429	PRJEB19974	ERX1946809	ERR1886311	Timepoint 10	NA	NA	Col-0	--	rosette leaf	Cold4C 3h*	PECO:0007332 cold air temperature exposure	PO:0025034 leaf
28402429	PRJEB19974	ERX1946810	ERR1886312	Timepoint 11	NA	NA	Col-0	--	rosette leaf	Cold4C 6h*	PECO:0007332 cold air temperature exposure	PO:0025034 leaf
28402429	PRJEB19974	ERX1946811	ERR1886313	Timepoint 12	NA	NA	Col-0	--	rosette leaf	Cold4C 9h*	PECO:0007332 cold air temperature exposure	PO:0025034 leaf
28402429	PRJEB19974	ERX1946812	ERR1886314	Timepoint 13	NA	NA	Col-0	--	rosette leaf	Cold4C 12h*	PECO:0007332 cold air temperature exposure	PO:0025034 leaf
28402429	PRJEB19974	ERX1946813	ERR1886315	Timepoint 14	NA	NA	Col-0	--	rosette leaf	Cold4C 15h*	PECO:0007332 cold air temperature exposure	PO:0025034 leaf
28402429	PRJEB19974	ERX1946814	ERR1886316	Timepoint 15	NA	NA	Col-0	--	rosette leaf	Cold4C 18h*	PECO:0007332 cold air temperature exposure	PO:0025034 leaf
28402429	PRJEB19974	ERX1946815	ERR1886317	Timepoint 16	NA	NA	Col-0	--	rosette leaf	Cold4C 21h*	PECO:0007332 cold air temperature exposure	PO:0025034 leaf
28402429	PRJEB19974	ERX1946816	ERR1886318	Timepoint 17	NA	NA	Col-0	--	rosette leaf	Cold4C 24h*	PECO:0007332 cold air temperature exposure	PO:0025034 leaf
28402429	PRJEB19974	ERX1946817	ERR1886319	Timepoint 18	NA	NA	Col-0	--	rosette leaf	Cold4C 72h*	PECO:0007332 cold air temperature exposure	PO:0025034 leaf
28402429	PRJEB19974	ERX1946818	ERR1886320	Timepoint 19	NA	NA	Col-0	--	rosette leaf	Cold4C 75h*	PECO:0007332 cold air temperature exposure	PO:0025034 leaf
28402429	PRJEB19974	ERX1946819	ERR1886321	Timepoint 20	NA	NA	Col-0	--	rosette leaf	Cold4C 78h*	PECO:0007332 cold air temperature exposure	PO:0025034 leaf
28402429	PRJEB19974	ERX1946820	ERR1886322	Timepoint 21	NA	NA	Col-0	--	rosette leaf	Cold4C 81h*	PECO:0007332 cold air temperature exposure	PO:0025034 leaf
28402429	PRJEB19974	ERX1946821	ERR1886323	Timepoint 22	NA	NA	Col-0	--	rosette leaf	Cold4C 84h*	PECO:0007332 cold air temperature exposure	PO:0025034 leaf
28402429	PRJEB19974	ERX1946822	ERR1886324	Timepoint 23	NA	NA	Col-0	--	rosette leaf	Cold4C 87h*	PECO:0007332 cold air temperature exposure	PO:0025034 leaf
28402429	PRJEB19974	ERX1946823	ERR1886325	Timepoint 24	NA	NA	Col-0	--	rosette leaf	Cold4C 90h*	PECO:0007332 cold air temperature exposure	PO:0025034 leaf
28402429	PRJEB19974	ERX1946824	ERR1886326	Timepoint 25	NA	NA	Col-0	--	rosette leaf	Cold4C 93h*	PECO:0007332 cold air temperature exposure	PO:0025034 leaf
28402429	PRJEB19974	ERX1946825	ERR1886327	Timepoint 26	NA	NA	Col-0	--	rosette leaf	Cold4C 96h*	PECO:0007332 cold air temperature exposure	PO:0025034 leaf
28402429	PRJEB19974	ERX1946826	ERR1886328	Timepoint 1	NA	NA	Col-0	--	rosette leaf	--	PECO:0001062 control exposure	PO:0025034 leaf
28402429	PRJEB19974	ERX1946827	ERR1886329	Timepoint 2	NA	NA	Col-0	--	rosette leaf	--	PECO:0001062 control exposure	PO:0025034 leaf
28402429	PRJEB19974	ERX1946828	ERR1886330	Timepoint 3	NA	NA	Col-0	--	rosette leaf	--	PECO:0001062 control exposure	PO:0025034 leaf
28402429	PRJEB19974	ERX1946829	ERR1886331	Timepoint 4	NA	NA	Col-0	--	rosette leaf	--	PECO:0001062 control exposure	PO:0025034 leaf
28402429	PRJEB19974	ERX1946830	ERR1886332	Timepoint 5	NA	NA	Col-0	--	rosette leaf	--	PECO:0001062 control exposure	PO:0025034 leaf
28402429	PRJEB19974	ERX1946831	ERR1886333	Timepoint 6	NA	NA	Col-0	--	rosette leaf	--	PECO:0001062 control exposure	PO:0025034 leaf
28402429	PRJEB19974	ERX1946832	ERR1886334	Timepoint 7	NA	NA	Col-0	--	rosette leaf	--	PECO:0001062 control exposure	PO:0025034 leaf
28402429	PRJEB19974	ERX1946833	ERR1886335	Timepoint 8	NA	NA	Col-0	--	rosette leaf	--	PECO:0001062 control exposure	PO:0025034 leaf
28402429	PRJEB19974	ERX1946834	ERR1886336	Timepoint 9	NA	NA	Col-0	--	rosette leaf	Mock	PECO:0001062 control exposure	PO:0025034 leaf
28402429	PRJEB19974	ERX1946835	ERR1886337	Timepoint 10	NA	NA	Col-0	--	rosette leaf	Cold4C 3h*	PECO:0007332 cold air temperature exposure	PO:0025034 leaf
28402429	PRJEB19974	ERX1946836	ERR1886338	Timepoint 11	NA	NA	Col-0	--	rosette leaf	Cold4C 6h*	PECO:0007332 cold air temperature exposure	PO:0025034 leaf
28402429	PRJEB19974	ERX1946837	ERR1886339	Timepoint 12	NA	NA	Col-0	--	rosette leaf	Cold4C 9h*	PECO:0007332 cold air temperature exposure	PO:0025034 leaf
28402429	PRJEB19974	ERX1946838	ERR1886340	Timepoint 13	NA	NA	Col-0	--	rosette leaf	Cold4C 12h*	PECO:0007332 cold air temperature exposure	PO:0025034 leaf
28402429	PRJEB19974	ERX1946839	ERR1886341	Timepoint 14	NA	NA	Col-0	--	rosette leaf	Cold4C 15h*	PECO:0007332 cold air temperature exposure	PO:0025034 leaf
28402429	PRJEB19974	ERX1946840	ERR1886342	Timepoint 15	NA	NA	Col-0	--	rosette leaf	Cold4C 18h*	PECO:0007332 cold air temperature exposure	PO:0025034 leaf
28402429	PRJEB19974	ERX1946841	ERR1886343	Timepoint 16	NA	NA	Col-0	--	rosette leaf	Cold4C 21h*	PECO:0007332 cold air temperature exposure	PO:0025034 leaf
28402429	PRJEB19974	ERX1946842	ERR1886344	Timepoint 17	NA	NA	Col-0	--	rosette leaf	Cold4C 24h*	PECO:0007332 cold air temperature exposure	PO:0025034 leaf
28402429	PRJEB19974	ERX1946843	ERR1886345	Timepoint 1	NA	NA	Col-0	--	rosette leaf	--	PECO:0001062 control exposure	PO:0025034 leaf
28402429	PRJEB19974	ERX1946844	ERR1886346	Timepoint 2	NA	NA	Col-0	--	rosette leaf	--	PECO:0001062 control exposure	PO:0025034 leaf
28402429	PRJEB19974	ERX1946845	ERR1886347	Timepoint 3	NA	NA	Col-0	--	rosette leaf	--	PECO:0001062 control exposure	PO:0025034 leaf
28402429	PRJEB19974	ERX1946846	ERR1886348	Timepoint 4	NA	NA	Col-0	--	rosette leaf	--	PECO:0001062 control exposure	PO:0025034 leaf
28402429	PRJEB19974	ERX1946847	ERR1886349	Timepoint 5	NA	NA	Col-0	--	rosette leaf	--	PECO:0001062 control exposure	PO:0025034 leaf
28402429	PRJEB19974	ERX1946848	ERR1886350	Timepoint 6	NA	NA	Col-0	--	rosette leaf	--	PECO:0001062 control exposure	PO:0025034 leaf
28402429	PRJEB19974	ERX1946849	ERR1886351	Timepoint 7	NA	NA	Col-0	--	rosette leaf	--	PECO:0001062 control exposure	PO:0025034 leaf
28402429	PRJEB19974	ERX1946850	ERR1886352	Timepoint 8	NA	NA	Col-0	--	rosette leaf	--	PECO:0001062 control exposure	PO:0025034 leaf
28402429	PRJEB19974	ERX1946851	ERR1886353	Timepoint 9	NA	NA	Col-0	--	rosette leaf	Mock	PECO:0001062 control exposure	PO:0025034 leaf
28402429	PRJEB19974	ERX1946852	ERR1886354	Timepoint 10	NA	NA	Col-0	--	rosette leaf	Cold4C 3h*	PECO:0007332 cold air temperature exposure	PO:0025034 leaf
28402429	PRJEB19974	ERX1946853	ERR1886355	Timepoint 11	NA	NA	Col-0	--	rosette leaf	Cold4C 6h*	PECO:0007332 cold air temperature exposure	PO:0025034 leaf
28402429	PRJEB19974	ERX1946854	ERR1886356	Timepoint 12	NA	NA	Col-0	--	rosette leaf	Cold4C 9h*	PECO:0007332 cold air temperature exposure	PO:0025034 leaf
28402429	PRJEB19974	ERX1946855	ERR1886357	Timepoint 13	NA	NA	Col-0	--	rosette leaf	Cold4C 12h*	PECO:0007332 cold air temperature exposure	PO:0025034 leaf
28402429	PRJEB19974	ERX1946856	ERR1886358	Timepoint 14	NA	NA	Col-0	--	rosette leaf	Cold4C 15h*	PECO:0007332 cold air temperature exposure	PO:0025034 leaf
28402429	PRJEB19974	ERX1946857	ERR1886359	Timepoint 15	NA	NA	Col-0	--	rosette leaf	Cold4C 18h*	PECO:0007332 cold air temperature exposure	PO:0025034 leaf
28402429	PRJEB19974	ERX1946858	ERR1886360	Timepoint 16	NA	NA	Col-0	--	rosette leaf	Cold4C 21h*	PECO:0007332 cold air temperature exposure	PO:0025034 leaf
28402429	PRJEB19974	ERX1946859	ERR1886361	Timepoint 17	NA	NA	Col-0	--	rosette leaf	Cold4C 24h*	PECO:0007332 cold air temperature exposure	PO:0025034 leaf
28402429	PRJEB19974	ERX1946860	ERR1886362	Timepoint 18	NA	NA	Col-0	--	rosette leaf	Cold4C 72h*	PECO:0007332 cold air temperature exposure	PO:0025034 leaf
28402429	PRJEB19974	ERX1946861	ERR1886363	Timepoint 19	NA	NA	Col-0	--	rosette leaf	Cold4C 75h*	PECO:0007332 cold air temperature exposure	PO:0025034 leaf
28402429	PRJEB19974	ERX1946862	ERR1886364	Timepoint 20	NA	NA	Col-0	--	rosette leaf	Cold4C 78h*	PECO:0007332 cold air temperature exposure	PO:0025034 leaf
28402429	PRJEB19974	ERX1946863	ERR1886365	Timepoint 21	NA	NA	Col-0	--	rosette leaf	Cold4C 81h*	PECO:0007332 cold air temperature exposure	PO:0025034 leaf
28402429	PRJEB19974	ERX1946864	ERR1886366	Timepoint 22	NA	NA	Col-0	--	rosette leaf	Cold4C 84h*	PECO:0007332 cold air temperature exposure	PO:0025034 leaf
28402429	PRJEB19974	ERX1946865	ERR1886367	Timepoint 23	NA	NA	Col-0	--	rosette leaf	Cold4C 87h*	PECO:0007332 cold air temperature exposure	PO:0025034 leaf
28402429	PRJEB19974	ERX1946866	ERR1886368	Timepoint 24	NA	NA	Col-0	--	rosette leaf	Cold4C 90h*	PECO:0007332 cold air temperature exposure	PO:0025034 leaf
28402429	PRJEB19974	ERX1946867	ERR1886369	Timepoint 25	NA	NA	Col-0	--	rosette leaf	Cold4C 93h*	PECO:0007332 cold air temperature exposure	PO:0025034 leaf
28402429	PRJEB19974	ERX1946868	ERR1886370	Timepoint 26	NA	NA	Col-0	--	rosette leaf	Cold4C 96h*	PECO:0007332 cold air temperature exposure	PO:0025034 leaf
28402429	PRJEB19974	ERX1946869	ERR1886371	Timepoint 1	NA	NA	Col-0	--	rosette leaf	--	PECO:0001062 control exposure	PO:0025034 leaf
28402429	PRJEB19974	ERX1946870	ERR1886372	Timepoint 2	NA	NA	Col-0	--	rosette leaf	--	PECO:0001062 control exposure	PO:0025034 leaf
28402429	PRJEB19974	ERX1946871	ERR1886373	Timepoint 3	NA	NA	Col-0	--	rosette leaf	--	PECO:0001062 control exposure	PO:0025034 leaf
28402429	PRJEB19974	ERX1946872	ERR1886374	Timepoint 4	NA	NA	Col-0	--	rosette leaf	--	PECO:0001062 control exposure	PO:0025034 leaf
28402429	PRJEB19974	ERX1946873	ERR1886375	Timepoint 5	NA	NA	Col-0	--	rosette leaf	--	PECO:0001062 control exposure	PO:0025034 leaf
28402429	PRJEB19974	ERX1946874	ERR1886376	Timepoint 6	NA	NA	Col-0	--	rosette leaf	--	PECO:0001062 control exposure	PO:0025034 leaf
28402429	PRJEB19974	ERX1946875	ERR1886377	Timepoint 7	NA	NA	Col-0	--	rosette leaf	--	PECO:0001062 control exposure	PO:0025034 leaf
28402429	PRJEB19974	ERX1946876	ERR1886378	Timepoint 8	NA	NA	Col-0	--	rosette leaf	--	PECO:0001062 control exposure	PO:0025034 leaf
28402429	PRJEB19974	ERX1946877	ERR1886379	Timepoint 9	NA	NA	Col-0	--	rosette leaf	Mock	PECO:0001062 control exposure	PO:0025034 leaf
28402429	PRJEB19974	ERX1946878	ERR1886380	Timepoint 10	NA	NA	Col-0	--	rosette leaf	Cold4C 3h*	PECO:0007332 cold air temperature exposure	PO:0025034 leaf
28402429	PRJEB19974	ERX1946879	ERR1886381	Timepoint 11	NA	NA	Col-0	--	rosette leaf	Cold4C 6h*	PECO:0007332 cold air temperature exposure	PO:0025034 leaf
28402429	PRJEB19974	ERX1946880	ERR1886382	Timepoint 12	NA	NA	Col-0	--	rosette leaf	Cold4C 9h*	PECO:0007332 cold air temperature exposure	PO:0025034 leaf
28402429	PRJEB19974	ERX1946881	ERR1886383	Timepoint 13	NA	NA	Col-0	--	rosette leaf	Cold4C 12h*	PECO:0007332 cold air temperature exposure	PO:0025034 leaf
28402429	PRJEB19974	ERX1946882	ERR1886384	Timepoint 14	NA	NA	Col-0	--	rosette leaf	Cold4C 15h*	PECO:0007332 cold air temperature exposure	PO:0025034 leaf
28402429	PRJEB19974	ERX1946883	ERR1886385	Timepoint 15	NA	NA	Col-0	--	rosette leaf	Cold4C 18h*	PECO:0007332 cold air temperature exposure	PO:0025034 leaf
28402429	PRJEB19974	ERX1946884	ERR1886386	Timepoint 16	NA	NA	Col-0	--	rosette leaf	Cold4C 21h*	PECO:0007332 cold air temperature exposure	PO:0025034 leaf
28402429	PRJEB19974	ERX1946885	ERR1886387	Timepoint 17	NA	NA	Col-0	--	rosette leaf	Cold4C 24h*	PECO:0007332 cold air temperature exposure	PO:0025034 leaf
28402429	PRJEB19974	ERX1946886	ERR1886388	Timepoint 18	NA	NA	Col-0	--	rosette leaf	Cold4C 72h*	PECO:0007332 cold air temperature exposure	PO:0025034 leaf
28402429	PRJEB19974	ERX1946887	ERR1886389	Timepoint 19	NA	NA	Col-0	--	rosette leaf	Cold4C 75h*	PECO:0007332 cold air temperature exposure	PO:0025034 leaf
28402429	PRJEB19974	ERX1946888	ERR1886390	Timepoint 20	NA	NA	Col-0	--	rosette leaf	Cold4C 78h*	PECO:0007332 cold air temperature exposure	PO:0025034 leaf
28402429	PRJEB19974	ERX1946889	ERR1886391	Timepoint 21	NA	NA	Col-0	--	rosette leaf	Cold4C 81h*	PECO:0007332 cold air temperature exposure	PO:0025034 leaf
28402429	PRJEB19974	ERX1946890	ERR1886392	Timepoint 22	NA	NA	Col-0	--	rosette leaf	Cold4C 84h*	PECO:0007332 cold air temperature exposure	PO:0025034 leaf
28402429	PRJEB19974	ERX1946891	ERR1886393	Timepoint 23	NA	NA	Col-0	--	rosette leaf	Cold4C 87h*	PECO:0007332 cold air temperature exposure	PO:0025034 leaf
28402429	PRJEB19974	ERX1946892	ERR1886394	Timepoint 24	NA	NA	Col-0	--	rosette leaf	Cold4C 90h*	PECO:0007332 cold air temperature exposure	PO:0025034 leaf
28402429	PRJEB19974	ERX1946893	ERR1886395	Timepoint 25	NA	NA	Col-0	--	rosette leaf	Cold4C 93h*	PECO:0007332 cold air temperature exposure	PO:0025034 leaf
28402429	PRJEB19974	ERX1946894	ERR1886396	Timepoint 26	NA	NA	Col-0	--	rosette leaf	Cold4C 96h*	PECO:0007332 cold air temperature exposure	PO:0025034 leaf
28402429	PRJEB19974	ERX1946895	ERR1886397	Timepoint 1	NA	NA	Col-0	--	rosette leaf	--	PECO:0001062 control exposure	PO:0025034 leaf
28402429	PRJEB19974	ERX1946896	ERR1886398	Timepoint 2	NA	NA	Col-0	--	rosette leaf	--	PECO:0001062 control exposure	PO:0025034 leaf
28402429	PRJEB19974	ERX1946897	ERR1886399	Timepoint 3	NA	NA	Col-0	--	rosette leaf	--	PECO:0001062 control exposure	PO:0025034 leaf
28402429	PRJEB19974	ERX1946898	ERR1886400	Timepoint 4	NA	NA	Col-0	--	rosette leaf	--	PECO:0001062 control exposure	PO:0025034 leaf
28402429	PRJEB19974	ERX1946899	ERR1886401	Timepoint 5	NA	NA	Col-0	--	rosette leaf	--	PECO:0001062 control exposure	PO:0025034 leaf
28402429	PRJEB19974	ERX1946900	ERR1886402	Timepoint 6	NA	NA	Col-0	--	rosette leaf	--	PECO:0001062 control exposure	PO:0025034 leaf
28402429	PRJEB19974	ERX1946901	ERR1886403	Timepoint 7	NA	NA	Col-0	--	rosette leaf	--	PECO:0001062 control exposure	PO:0025034 leaf
28402429	PRJEB19974	ERX1946902	ERR1886404	Timepoint 8	NA	NA	Col-0	--	rosette leaf	--	PECO:0001062 control exposure	PO:0025034 leaf
28402429	PRJEB19974	ERX1946903	ERR1886405	Timepoint 9	NA	NA	Col-0	--	rosette leaf	Mock	PECO:0001062 control exposure	PO:0025034 leaf
28402429	PRJEB19974	ERX1946904	ERR1886406	Timepoint 10	NA	NA	Col-0	--	rosette leaf	Cold4C 3h*	PECO:0007332 cold air temperature exposure	PO:0025034 leaf
28402429	PRJEB19974	ERX1946905	ERR1886407	Timepoint 11	NA	NA	Col-0	--	rosette leaf	Cold4C 6h*	PECO:0007332 cold air temperature exposure	PO:0025034 leaf
28402429	PRJEB19974	ERX1946906	ERR1886408	Timepoint 12	NA	NA	Col-0	--	rosette leaf	Cold4C 9h*	PECO:0007332 cold air temperature exposure	PO:0025034 leaf
28402429	PRJEB19974	ERX1946907	ERR1886409	Timepoint 13	NA	NA	Col-0	--	rosette leaf	Cold4C 12h*	PECO:0007332 cold air temperature exposure	PO:0025034 leaf
28402429	PRJEB19974	ERX1946908	ERR1886410	Timepoint 14	NA	NA	Col-0	--	rosette leaf	Cold4C 15h*	PECO:0007332 cold air temperature exposure	PO:0025034 leaf
28402429	PRJEB19974	ERX1946909	ERR1886411	Timepoint 15	NA	NA	Col-0	--	rosette leaf	Cold4C 18h*	PECO:0007332 cold air temperature exposure	PO:0025034 leaf
28402429	PRJEB19974	ERX1946910	ERR1886412	Timepoint 16	NA	NA	Col-0	--	rosette leaf	Cold4C 21h*	PECO:0007332 cold air temperature exposure	PO:0025034 leaf
28402429	PRJEB19974	ERX1946911	ERR1886413	Timepoint 17	NA	NA	Col-0	--	rosette leaf	Cold4C 24h*	PECO:0007332 cold air temperature exposure	PO:0025034 leaf
29576453	PRJEB23627	ERX2258795	ERR2204424	Sample 1_s	NA	NA	Col-0	wild type	leaves	Mock	PECO:0007200 short day length exposure	PO:0025034 leaf
29576453	PRJEB23627	ERX2258795	ERR2204425	Sample 1_s	NA	NA	Col-0	wild type	leaves	Mock	PECO:0007200 short day length exposure	PO:0025034 leaf
29576453	PRJEB23627	ERX2258796	ERR2204426	Sample 2_s	NA	NA	Col-0	wild type	leaves	pipecolic acid*	PECO:0007200 short day length exposure, PECO:0007189 chemical exposure, pipecolic acid	PO:0025034 leaf
29576453	PRJEB23627	ERX2258796	ERR2204427	Sample 2_s	NA	NA	Col-0	wild type	leaves	pipecolic acid*	PECO:0007200 short day length exposure, PECO:0007189 chemical exposure, pipecolic acid	PO:0025034 leaf
29576453	PRJEB23627	ERX2258797	ERR2204429	Sample 5_s	NA	NA	Col-0	wild type	leaves	Mock	PECO:0007200 short day length exposure	PO:0025034 leaf
29576453	PRJEB23627	ERX2258797	ERR2204428	Sample 5_s	NA	NA	Col-0	wild type	leaves	Mock	PECO:0007200 short day length exposure	PO:0025034 leaf
29576453	PRJEB23627	ERX2258798	ERR2204430	Sample 6_s	NA	NA	Col-0	wild type	leaves	pipecolic acid*	PECO:0007200 short day length exposure, PECO:0007189 chemical exposure, pipecolic acid	PO:0025034 leaf
29576453	PRJEB23627	ERX2258799	ERR2204432	Sample 10_s	NA	NA	Col-0	wild type	leaves	pipecolic acid*	PECO:0007200 short day length exposure, PECO:0007189 chemical exposure, pipecolic acid	PO:0025034 leaf
29576453	PRJEB23627	ERX2258799	ERR2204431	Sample 10_s	NA	NA	Col-0	wild type	leaves	pipecolic acid*	PECO:0007200 short day length exposure, PECO:0007189 chemical exposure, pipecolic acid	PO:0025034 leaf
29576453	PRJEB23627	ERX2258800	ERR2204434	Sample 9_s	NA	NA	Col-0	wild type	leaves	Mock	PECO:0007200 short day length exposure	PO:0025034 leaf
29576453	PRJEB23627	ERX2258800	ERR2204433	Sample 9_s	NA	NA	Col-0	wild type	leaves	Mock	PECO:0007200 short day length exposure	PO:0025034 leaf
29988152	PRJEB24412	ERX2297582	ERR2245559	Col0-9-days-16C-rep1	NA	NA	Col-0	--	seedlings	cold16 9day	PECO:0007332 cold air temperature exposure	PO:0000003 whole plant
29988152	PRJEB24412	ERX2297583	ERR2245560	Col0-9-days-16C-rep2	NA	NA	Col-0	--	seedlings	cold16 9day	PECO:0007332 cold air temperature exposure	PO:0000003 whole plant
29988152	PRJEB24412	ERX2297584	ERR2245561	Col0-9-days-16C-rep3	NA	NA	Col-0	--	seedlings	cold16 9day	PECO:0007332 cold air temperature exposure	PO:0000003 whole plant
29988152	PRJEB24412	ERX2297585	ERR2245562	Col0-9-days-23C-rep1	NA	NA	Col-0	--	seedlings	Mock	PECO:0001062 control exposure	PO:0000003 whole plant
29988152	PRJEB24412	ERX2297586	ERR2245563	Col0-9-days-23C-rep2	NA	NA	Col-0	--	seedlings	Mock	PECO:0001062 control exposure	PO:0000003 whole plant
29988152	PRJEB24412	ERX2297587	ERR2245564	Col0-9-days-23C-rep3	NA	NA	Col-0	--	seedlings	Mock	PECO:0001062 control exposure	PO:0000003 whole plant
29988152	PRJEB24412	ERX2297588	ERR2245565	col0-9-days-16C+3-days-23C-rep1	NA	NA	Col-0	--	seedlings	recovery 3day aHter cold16 9day	PECO:0001062 control exposure	PO:0000003 whole plant
29988152	PRJEB24412	ERX2297589	ERR2245566	col0-9-days-16C+3-days-23C-rep2	NA	NA	Col-0	--	seedlings	recovery 3day aHter cold16 9day	PECO:0001062 control exposure	PO:0000003 whole plant
29988152	PRJEB24412	ERX2297590	ERR2245567	col0-9-days-16C+3-days-23C-rep3	NA	NA	Col-0	--	seedlings	recovery 3day aHter cold16 9day	PECO:0001062 control exposure	PO:0000003 whole plant
29988152	PRJEB24412	ERX2297591	ERR2245568	col0-9-days-23C+3-days-16C-expA-rep1	NA	NA	Col-0	--	seedlings	cold16 3day	PECO:0007332 cold air temperature exposure	PO:0000003 whole plant
29988152	PRJEB24412	ERX2297592	ERR2245569	col0-9-days-23C+3-days-16C-expA-rep2	NA	NA	Col-0	--	seedlings	cold16 3day	PECO:0007332 cold air temperature exposure	PO:0000003 whole plant
29988152	PRJEB24412	ERX2297593	ERR2245570	col0-9-days-23C+3-days-16C-expA-rep3	NA	NA	Col-0	--	seedlings	cold16 3day	PECO:0007332 cold air temperature exposure	PO:0000003 whole plant
29988152	PRJEB24412	ERX2297594	ERR2245571	col0-9-days-23C+3-days-16C-rep1	NA	NA	Col-0	--	seedlings	cold16 3day	PECO:0007332 cold air temperature exposure	PO:0000003 whole plant
29988152	PRJEB24412	ERX2297595	ERR2245572	col0-9-days-23C+3-days-16C-rep2	NA	NA	Col-0	--	seedlings	cold16 3day	PECO:0007332 cold air temperature exposure	PO:0000003 whole plant
29988152	PRJEB24412	ERX2297596	ERR2245573	col0-9-days-23C+3-days-16C-rep3	NA	NA	Col-0	--	seedlings	cold16 3day	PECO:0007332 cold air temperature exposure	PO:0000003 whole plant
29988152	PRJEB24412	ERX2297597	ERR2245574	col0-9-days-23C+3-days-27C-expA-rep1	NA	NA	Col-0	--	seedlings	recovery 3day aHter cold16 9day	PECO:0007319 warm/hot air temperature exposure	PO:0000003 whole plant
29988152	PRJEB24412	ERX2297598	ERR2245575	col0-9-days-23C+3-days-27C-expA-rep2	NA	NA	Col-0	--	seedlings	recovery 3day aHter cold16 9day	PECO:0007319 warm/hot air temperature exposure	PO:0000003 whole plant
29988152	PRJEB24412	ERX2297599	ERR2245576	col0-9-days-23C+3-days-27C-expA-rep3	NA	NA	Col-0	--	seedlings	recovery 3day aHter cold16 9day	PECO:0007319 warm/hot air temperature exposure	PO:0000003 whole plant
29988152	PRJEB24412	ERX2297600	ERR2245577	col0-12-days-23C-expA-rep1	NA	NA	Col-0	--	seedlings	Mock	PECO:0001062 control exposure	PO:0000003 whole plant
29988152	PRJEB24412	ERX2297601	ERR2245578	col0-12-days-23C-expA-rep2	NA	NA	Col-0	--	seedlings	Mock	PECO:0001062 control exposure	PO:0000003 whole plant
29988152	PRJEB24412	ERX2297602	ERR2245579	col0-12-days-23C-expA-rep3	NA	NA	Col-0	--	seedlings	Mock	PECO:0001062 control exposure	PO:0000003 whole plant
29808023	PRJEB24752	ERX2329593	ERR2278235	Papilla_24h_1_p	NA	NA	Col-0	wild type	stigma	--	PECO:0001062 control exposure	PO:0009001 fruit OR PO:0009046 flower
29808023	PRJEB24752	ERX2329594	ERR2278236	Papilla_24h_2_p	NA	NA	Col-0	wild type	stigma	--	PECO:0001062 control exposure	PO:0009001 fruit OR PO:0009046 flower
29808023	PRJEB24752	ERX2329595	ERR2278237	Papilla_24h_3_p	NA	NA	Col-0	wild type	stigma	--	PECO:0001062 control exposure	PO:0009001 fruit OR PO:0009046 flower
29808023	PRJEB24752	ERX2329596	ERR2278238	Papilla_48h_1_p	NA	NA	Col-0	wild type	stigma	--	PECO:0001062 control exposure	PO:0009001 fruit OR PO:0009046 flower
29808023	PRJEB24752	ERX2329597	ERR2278239	Papilla_48h_2_p	NA	NA	Col-0	wild type	stigma	--	PECO:0001062 control exposure	PO:0009001 fruit OR PO:0009046 flower
29808023	PRJEB24752	ERX2329598	ERR2278240	Papilla_48h_3_p	NA	NA	Col-0	wild type	stigma	--	PECO:0001062 control exposure	PO:0009001 fruit OR PO:0009046 flower
29808023	PRJEB24752	ERX2329599	ERR2278241	Papilla_72h_1_p	NA	NA	Col-0	wild type	stigma	--	PECO:0001062 control exposure	PO:0009001 fruit OR PO:0009046 flower
29808023	PRJEB24752	ERX2329600	ERR2278242	Papilla_72h_2_p	NA	NA	Col-0	wild type	stigma	--	PECO:0001062 control exposure	PO:0009001 fruit OR PO:0009046 flower
29808023	PRJEB24752	ERX2329601	ERR2278243	Papilla_72h_3_p	NA	NA	Col-0	wild type	stigma	--	PECO:0001062 control exposure	PO:0009001 fruit OR PO:0009046 flower
30608232	PRJEB26953	ERX2612798	ERR2596510	148-hpa-48-1	NA	NA	Col-0	--	leaves	inoculated with Hpa*	PECO:0007200 short day length exposure, PECO:0007233 fungal plant exposure, Hyaloperonospora arabidopsidis	PO:0025034 leaf
30608232	PRJEB26953	ERX2612799	ERR2596511	148-hpa-48-2	NA	NA	Col-0	--	leaves	inoculated with Hpa*	PECO:0007200 short day length exposure, PECO:0007233 fungal plant exposure, Hyaloperonospora arabidopsidis	PO:0025034 leaf
30608232	PRJEB26953	ERX2612800	ERR2596512	148-hpa-48-3	NA	NA	Col-0	--	leaves	inoculated with Hpa*	PECO:0007200 short day length exposure, PECO:0007233 fungal plant exposure, Hyaloperonospora arabidopsidis	PO:0025034 leaf
30608232	PRJEB26953	ERX2612801	ERR2596513	148-hpa-72-1	NA	NA	Col-0	--	leaves	inoculated with Hpa*	PECO:0007200 short day length exposure, PECO:0007233 fungal plant exposure, Hyaloperonospora arabidopsidis	PO:0025034 leaf
30608232	PRJEB26953	ERX2612802	ERR2596514	148-hpa-72-2	NA	NA	Col-0	--	leaves	inoculated with Hpa*	PECO:0007200 short day length exposure, PECO:0007233 fungal plant exposure, Hyaloperonospora arabidopsidis	PO:0025034 leaf
30608232	PRJEB26953	ERX2612803	ERR2596515	148-hpa-72-3	NA	NA	Col-0	--	leaves	inoculated with Hpa*	PECO:0007200 short day length exposure, PECO:0007233 fungal plant exposure, Hyaloperonospora arabidopsidis	PO:0025034 leaf
30608232	PRJEB26953	ERX2612804	ERR2596516	148-mock-48-1	NA	NA	Col-0	--	leaves	Mock	PECO:0007200 short day length exposure	PO:0025034 leaf
30608232	PRJEB26953	ERX2612805	ERR2596517	148-mock-48-2	NA	NA	Col-0	--	leaves	Mock	PECO:0007200 short day length exposure	PO:0025034 leaf
30608232	PRJEB26953	ERX2612806	ERR2596518	148-mock-48-3	NA	NA	Col-0	--	leaves	Mock	PECO:0007200 short day length exposure	PO:0025034 leaf
30608232	PRJEB26953	ERX2612807	ERR2596519	148-mock-72-1	NA	NA	Col-0	--	leaves	Mock	PECO:0007200 short day length exposure	PO:0025034 leaf
30608232	PRJEB26953	ERX2612808	ERR2596520	148-mock-72-2	NA	NA	Col-0	--	leaves	Mock	PECO:0007200 short day length exposure	PO:0025034 leaf
30608232	PRJEB26953	ERX2612809	ERR2596521	148-mock-72-3	NA	NA	Col-0	--	leaves	Mock	PECO:0007200 short day length exposure	PO:0025034 leaf
30608232	PRJEB26953	ERX2612810	ERR2596522	193-hpa-48-1	NA	NA	Col-0	--	leaves	inoculated with Hpa*	PECO:0007200 short day length exposure, PECO:0007233 fungal plant exposure, Hyaloperonospora arabidopsidis	PO:0025034 leaf
30608232	PRJEB26953	ERX2612811	ERR2596523	193-hpa-48-2	NA	NA	Col-0	--	leaves	inoculated with Hpa*	PECO:0007200 short day length exposure, PECO:0007233 fungal plant exposure, Hyaloperonospora arabidopsidis	PO:0025034 leaf
30608232	PRJEB26953	ERX2612812	ERR2596524	193-hpa-48-3	NA	NA	Col-0	--	leaves	inoculated with Hpa*	PECO:0007200 short day length exposure, PECO:0007233 fungal plant exposure, Hyaloperonospora arabidopsidis	PO:0025034 leaf
30608232	PRJEB26953	ERX2612813	ERR2596525	193-hpa-72-1	NA	NA	Col-0	--	leaves	inoculated with Hpa*	PECO:0007200 short day length exposure, PECO:0007233 fungal plant exposure, Hyaloperonospora arabidopsidis	PO:0025034 leaf
30608232	PRJEB26953	ERX2612814	ERR2596526	193-hpa-72-2	NA	NA	Col-0	--	leaves	inoculated with Hpa*	PECO:0007200 short day length exposure, PECO:0007233 fungal plant exposure, Hyaloperonospora arabidopsidis	PO:0025034 leaf
30608232	PRJEB26953	ERX2612815	ERR2596527	193-hpa-72-3	NA	NA	Col-0	--	leaves	inoculated with Hpa*	PECO:0007200 short day length exposure, PECO:0007233 fungal plant exposure, Hyaloperonospora arabidopsidis	PO:0025034 leaf
30608232	PRJEB26953	ERX2612816	ERR2596528	193-mock-48-1	NA	NA	Col-0	--	leaves	Mock	PECO:0007200 short day length exposure	PO:0025034 leaf
30608232	PRJEB26953	ERX2612817	ERR2596529	193-mock-48-2	NA	NA	Col-0	--	leaves	Mock	PECO:0007200 short day length exposure	PO:0025034 leaf
30608232	PRJEB26953	ERX2612818	ERR2596530	193-mock-48-3	NA	NA	Col-0	--	leaves	Mock	PECO:0007200 short day length exposure	PO:0025034 leaf
30608232	PRJEB26953	ERX2612819	ERR2596531	193-mock-72-1	NA	NA	Col-0	--	leaves	Mock	PECO:0007200 short day length exposure	PO:0025034 leaf
30608232	PRJEB26953	ERX2612820	ERR2596532	193-mock-72-2	NA	NA	Col-0	--	leaves	Mock	PECO:0007200 short day length exposure	PO:0025034 leaf
30608232	PRJEB26953	ERX2612821	ERR2596533	193-mock-72-3	NA	NA	Col-0	--	leaves	Mock	PECO:0007200 short day length exposure	PO:0025034 leaf
30608232	PRJEB26953	ERX2612822	ERR2596534	454-hpa-48-1	NA	NA	Col-0	--	leaves	inoculated with Hpa*	PECO:0007200 short day length exposure, PECO:0007233 fungal plant exposure, Hyaloperonospora arabidopsidis	PO:0025034 leaf
30608232	PRJEB26953	ERX2612823	ERR2596535	454-hpa-48-2	NA	NA	Col-0	--	leaves	inoculated with Hpa*	PECO:0007200 short day length exposure, PECO:0007233 fungal plant exposure, Hyaloperonospora arabidopsidis	PO:0025034 leaf
30608232	PRJEB26953	ERX2612824	ERR2596536	454-hpa-48-3	NA	NA	Col-0	--	leaves	inoculated with Hpa*	PECO:0007200 short day length exposure, PECO:0007233 fungal plant exposure, Hyaloperonospora arabidopsidis	PO:0025034 leaf
30608232	PRJEB26953	ERX2612825	ERR2596537	454-hpa-72-1	NA	NA	Col-0	--	leaves	inoculated with Hpa*	PECO:0007200 short day length exposure, PECO:0007233 fungal plant exposure, Hyaloperonospora arabidopsidis	PO:0025034 leaf
30608232	PRJEB26953	ERX2612826	ERR2596538	454-hpa-72-2	NA	NA	Col-0	--	leaves	inoculated with Hpa*	PECO:0007200 short day length exposure, PECO:0007233 fungal plant exposure, Hyaloperonospora arabidopsidis	PO:0025034 leaf
30608232	PRJEB26953	ERX2612827	ERR2596539	454-hpa-72-3	NA	NA	Col-0	--	leaves	inoculated with Hpa*	PECO:0007200 short day length exposure, PECO:0007233 fungal plant exposure, Hyaloperonospora arabidopsidis	PO:0025034 leaf
30608232	PRJEB26953	ERX2612828	ERR2596540	454-mock-48-1	NA	NA	Col-0	--	leaves	Mock	PECO:0007200 short day length exposure	PO:0025034 leaf
30608232	PRJEB26953	ERX2612829	ERR2596541	454-mock-48-2	NA	NA	Col-0	--	leaves	Mock	PECO:0007200 short day length exposure	PO:0025034 leaf
30608232	PRJEB26953	ERX2612830	ERR2596542	454-mock-48-3	NA	NA	Col-0	--	leaves	Mock	PECO:0007200 short day length exposure	PO:0025034 leaf
30608232	PRJEB26953	ERX2612831	ERR2596543	454-mock-72-1	NA	NA	Col-0	--	leaves	Mock	PECO:0007200 short day length exposure	PO:0025034 leaf
30608232	PRJEB26953	ERX2612832	ERR2596544	454-mock-72-2	NA	NA	Col-0	--	leaves	Mock	PECO:0007200 short day length exposure	PO:0025034 leaf
30608232	PRJEB26953	ERX2612833	ERR2596545	454-mock-72-3	NA	NA	Col-0	--	leaves	Mock	PECO:0007200 short day length exposure	PO:0025034 leaf
30608232	PRJEB26953	ERX2612834	ERR2596546	508-hpa-48-1	NA	NA	Col-0	--	leaves	inoculated with Hpa*	PECO:0007200 short day length exposure, PECO:0007233 fungal plant exposure, Hyaloperonospora arabidopsidis	PO:0025034 leaf
30608232	PRJEB26953	ERX2612835	ERR2596547	508-hpa-48-2	NA	NA	Col-0	--	leaves	inoculated with Hpa*	PECO:0007200 short day length exposure, PECO:0007233 fungal plant exposure, Hyaloperonospora arabidopsidis	PO:0025034 leaf
30608232	PRJEB26953	ERX2612836	ERR2596548	508-hpa-48-3	NA	NA	Col-0	--	leaves	inoculated with Hpa*	PECO:0007200 short day length exposure, PECO:0007233 fungal plant exposure, Hyaloperonospora arabidopsidis	PO:0025034 leaf
30608232	PRJEB26953	ERX2612837	ERR2596549	508-hpa-72-1	NA	NA	Col-0	--	leaves	inoculated with Hpa*	PECO:0007200 short day length exposure, PECO:0007233 fungal plant exposure, Hyaloperonospora arabidopsidis	PO:0025034 leaf
30608232	PRJEB26953	ERX2612838	ERR2596550	508-hpa-72-2	NA	NA	Col-0	--	leaves	inoculated with Hpa*	PECO:0007200 short day length exposure, PECO:0007233 fungal plant exposure, Hyaloperonospora arabidopsidis	PO:0025034 leaf
30608232	PRJEB26953	ERX2612839	ERR2596551	508-hpa-72-3	NA	NA	Col-0	--	leaves	inoculated with Hpa*	PECO:0007200 short day length exposure, PECO:0007233 fungal plant exposure, Hyaloperonospora arabidopsidis	PO:0025034 leaf
30608232	PRJEB26953	ERX2612840	ERR2596552	508-mock-48-1	NA	NA	Col-0	--	leaves	Mock	PECO:0007200 short day length exposure	PO:0025034 leaf
30608232	PRJEB26953	ERX2612841	ERR2596553	508-mock-48-2	NA	NA	Col-0	--	leaves	Mock	PECO:0007200 short day length exposure	PO:0025034 leaf
30608232	PRJEB26953	ERX2612842	ERR2596554	508-mock-48-3	NA	NA	Col-0	--	leaves	Mock	PECO:0007200 short day length exposure	PO:0025034 leaf
30608232	PRJEB26953	ERX2612843	ERR2596555	508-mock-72-1	NA	NA	Col-0	--	leaves	Mock	PECO:0007200 short day length exposure	PO:0025034 leaf
30608232	PRJEB26953	ERX2612844	ERR2596556	508-mock-72-2	NA	NA	Col-0	--	leaves	Mock	PECO:0007200 short day length exposure	PO:0025034 leaf
30608232	PRJEB26953	ERX2612845	ERR2596557	508-mock-72-3	NA	NA	Col-0	--	leaves	Mock	PECO:0007200 short day length exposure	PO:0025034 leaf
30608232	PRJEB26953	ERX2612846	ERR2596558	C602-hpa-48-1	NA	NA	Col-0	--	leaves	inoculated with Hpa*	PECO:0007200 short day length exposure, PECO:0007233 fungal plant exposure, Hyaloperonospora arabidopsidis	PO:0025034 leaf
30608232	PRJEB26953	ERX2612847	ERR2596559	C602-hpa-48-2	NA	NA	Col-0	--	leaves	inoculated with Hpa*	PECO:0007200 short day length exposure, PECO:0007233 fungal plant exposure, Hyaloperonospora arabidopsidis	PO:0025034 leaf
30608232	PRJEB26953	ERX2612848	ERR2596560	C602-hpa-48-3	NA	NA	Col-0	--	leaves	inoculated with Hpa*	PECO:0007200 short day length exposure, PECO:0007233 fungal plant exposure, Hyaloperonospora arabidopsidis	PO:0025034 leaf
30608232	PRJEB26953	ERX2612849	ERR2596561	C602-hpa-72-1	NA	NA	Col-0	--	leaves	inoculated with Hpa*	PECO:0007200 short day length exposure, PECO:0007233 fungal plant exposure, Hyaloperonospora arabidopsidis	PO:0025034 leaf
30608232	PRJEB26953	ERX2612850	ERR2596562	C602-hpa-72-2	NA	NA	Col-0	--	leaves	inoculated with Hpa*	PECO:0007200 short day length exposure, PECO:0007233 fungal plant exposure, Hyaloperonospora arabidopsidis	PO:0025034 leaf
30608232	PRJEB26953	ERX2612851	ERR2596563	C602-hpa-72-3	NA	NA	Col-0	--	leaves	inoculated with Hpa*	PECO:0007200 short day length exposure, PECO:0007233 fungal plant exposure, Hyaloperonospora arabidopsidis	PO:0025034 leaf
30608232	PRJEB26953	ERX2612852	ERR2596564	C602-mock-48-1	NA	NA	Col-0	--	leaves	Mock	PECO:0007200 short day length exposure	PO:0025034 leaf
30608232	PRJEB26953	ERX2612853	ERR2596565	C602-mock-48-2	NA	NA	Col-0	--	leaves	Mock	PECO:0007200 short day length exposure	PO:0025034 leaf
30608232	PRJEB26953	ERX2612854	ERR2596566	C602-mock-48-3	NA	NA	Col-0	--	leaves	Mock	PECO:0007200 short day length exposure	PO:0025034 leaf
30608232	PRJEB26953	ERX2612855	ERR2596567	C602-mock-72-1	NA	NA	Col-0	--	leaves	Mock	PECO:0007200 short day length exposure	PO:0025034 leaf
30608232	PRJEB26953	ERX2612856	ERR2596568	C602-mock-72-2	NA	NA	Col-0	--	leaves	Mock	PECO:0007200 short day length exposure	PO:0025034 leaf
30608232	PRJEB26953	ERX2612857	ERR2596569	C602-mock-72-3	NA	NA	Col-0	--	leaves	Mock	PECO:0007200 short day length exposure	PO:0025034 leaf
30001518	PRJEB27007	ERX2633626	ERR2617001	P_MgCl_d4_1	NA	NA	--	--	root	Mock	PECO:0007200 short day length exposure, PECO:0007397 phosphorus nutrient exposure	PO:0009005 root
30001518	PRJEB27007	ERX2633627	ERR2617002	P_MgCl_d12_3	NA	NA	--	--	root	Mock	PECO:0007200 short day length exposure, PECO:0007397 phosphorus nutrient exposure	PO:0009005 root
30001518	PRJEB27007	ERX2633628	ERR2617003	noP_MgCl_d12_1	NA	NA	--	--	root	phosphate-depleted;mock;day12	PECO:0007200 short day length exposure, PECO:0001046 limited phosphate exposure	PO:0009005 root
30001518	PRJEB27007	ERX2633629	ERR2617004	noP_MgCl_d12_2	NA	NA	--	--	root	phosphate-depleted;mock;day12	PECO:0007200 short day length exposure, PECO:0001046 limited phosphate exposure	PO:0009005 root
30001518	PRJEB27007	ERX2633630	ERR2617005	noP_MgCl_d12_3	NA	NA	--	--	root	phosphate-depleted;mock;day12	PECO:0007200 short day length exposure, PECO:0001046 limited phosphate exposure	PO:0009005 root
30001518	PRJEB27007	ERX2633631	ERR2617006	P_350_d12_1	NA	NA	--	--	root	phosphate-suHHicient;rhizobium 129E;day12	PECO:0007200 short day length exposure, PECO:0007397 phosphorus nutrient exposure, PECO:0007246 bacterial plant exposure, Rhizobium	PO:0009005 root
30001518	PRJEB27007	ERX2633632	ERR2617007	P_350_d12_2	NA	NA	--	--	root	phosphate-suHHicient;rhizobium 129E;day12	PECO:0007200 short day length exposure, PECO:0007397 phosphorus nutrient exposure, PECO:0007246 bacterial plant exposure, Rhizobium	PO:0009005 root
30001518	PRJEB27007	ERX2633633	ERR2617008	P_350_d12_3	NA	NA	--	--	root	phosphate-suHHicient;rhizobium 129E;day12	PECO:0007200 short day length exposure, PECO:0007397 phosphorus nutrient exposure, PECO:0007246 bacterial plant exposure, Rhizobium	PO:0009005 root
30001518	PRJEB27007	ERX2633634	ERR2617009	noP_350_d12_1	NA	NA	--	--	root	phosphate-depleted;rhizobium 129E;day12	PECO:0007200 short day length exposure, PECO:0001046 limited phosphate exposure, PECO:0007246 bacterial plant exposure, Rhizobium	PO:0009005 root
30001518	PRJEB27007	ERX2633635	ERR2617010	noP_350_d12_2	NA	NA	--	--	root	phosphate-depleted;rhizobium 129E;day12	PECO:0007200 short day length exposure, PECO:0001046 limited phosphate exposure, PECO:0007246 bacterial plant exposure, Rhizobium	PO:0009005 root
30001518	PRJEB27007	ERX2633636	ERR2617011	noP_350_d12_3	NA	NA	--	--	root	phosphate-depleted;rhizobium 129E;day12	PECO:0007200 short day length exposure, PECO:0001046 limited phosphate exposure, PECO:0007246 bacterial plant exposure, Rhizobium	PO:0009005 root
30001518	PRJEB27007	ERX2633637	ERR2617012	P_MgCl_d16_1	NA	NA	--	--	root	Mock	PECO:0007200 short day length exposure, PECO:0007397 phosphorus nutrient exposure	PO:0009005 root
30001518	PRJEB27007	ERX2633638	ERR2617013	P_MgCl_d16_2	NA	NA	--	--	root	Mock	PECO:0007200 short day length exposure, PECO:0007397 phosphorus nutrient exposure	PO:0009005 root
30001518	PRJEB27007	ERX2633639	ERR2617014	P_MgCl_d16_3	NA	NA	--	--	root	Mock	PECO:0007200 short day length exposure, PECO:0007397 phosphorus nutrient exposure	PO:0009005 root
30001518	PRJEB27007	ERX2633640	ERR2617015	noP_MgCl_d16_1	NA	NA	--	--	root	phosphate-depleted;mock;day16	PECO:0007200 short day length exposure, PECO:0001046 limited phosphate exposure	PO:0009005 root
30001518	PRJEB27007	ERX2633641	ERR2617016	noP_MgCl_d16_2	NA	NA	--	--	root	phosphate-depleted;mock;day16	PECO:0007200 short day length exposure, PECO:0001046 limited phosphate exposure	PO:0009005 root
30001518	PRJEB27007	ERX2633642	ERR2617017	noP_MgCl_d16_3	NA	NA	--	--	root	phosphate-depleted;mock;day16	PECO:0007200 short day length exposure, PECO:0001046 limited phosphate exposure	PO:0009005 root
30001518	PRJEB27007	ERX2633643	ERR2617018	P_350_d16_1	NA	NA	--	--	root	phosphate-suHHicient;rhizobium 129E;day16	PECO:0007200 short day length exposure, PECO:0007397 phosphorus nutrient exposure, PECO:0007246 bacterial plant exposure, Rhizobium	PO:0009005 root
30001518	PRJEB27007	ERX2633644	ERR2617019	P_350_d16_2	NA	NA	--	--	root	phosphate-suHHicient;rhizobium 129E;day16	PECO:0007200 short day length exposure, PECO:0007397 phosphorus nutrient exposure, PECO:0007246 bacterial plant exposure, Rhizobium	PO:0009005 root
30001518	PRJEB27007	ERX2633645	ERR2617020	P_350_d16_3	NA	NA	--	--	root	phosphate-suHHicient;rhizobium 129E;day16	PECO:0007200 short day length exposure, PECO:0007397 phosphorus nutrient exposure, PECO:0007246 bacterial plant exposure, Rhizobium	PO:0009005 root
30001518	PRJEB27007	ERX2633646	ERR2617021	noP_350_d16_1	NA	NA	--	--	root	phosphate-depleted;rhizobium 129E;day16	PECO:0007200 short day length exposure, PECO:0001046 limited phosphate exposure, PECO:0007246 bacterial plant exposure, Rhizobium	PO:0009005 root
30001518	PRJEB27007	ERX2633647	ERR2617022	noP_350_d16_2	NA	NA	--	--	root	phosphate-depleted;rhizobium 129E;day16	PECO:0007200 short day length exposure, PECO:0001046 limited phosphate exposure, PECO:0007246 bacterial plant exposure, Rhizobium	PO:0009005 root
30001518	PRJEB27007	ERX2633648	ERR2617023	noP_350_d16_3	NA	NA	--	--	root	phosphate-depleted;rhizobium 129E;day16	PECO:0007200 short day length exposure, PECO:0001046 limited phosphate exposure, PECO:0007246 bacterial plant exposure, Rhizobium	PO:0009005 root
30001518	PRJEB27007	ERX2633649	ERR2617024	P_MgCl_d4_2	NA	NA	--	--	root	Mock	PECO:0007200 short day length exposure, PECO:0007397 phosphorus nutrient exposure	PO:0009005 root
30001518	PRJEB27007	ERX2633650	ERR2617025	P_MgCl_d4_3	NA	NA	--	--	root	Mock	PECO:0007200 short day length exposure, PECO:0007397 phosphorus nutrient exposure	PO:0009005 root
30001518	PRJEB27007	ERX2633651	ERR2617026	noP_MgCl_d4_1	NA	NA	--	--	root	phosphate-depleted;mock;day4	PECO:0007200 short day length exposure, PECO:0001046 limited phosphate exposure	PO:0009005 root
30001518	PRJEB27007	ERX2633652	ERR2617027	noP_MgCl_d4_2	NA	NA	--	--	root	phosphate-depleted;mock;day4	PECO:0007200 short day length exposure, PECO:0001046 limited phosphate exposure	PO:0009005 root
30001518	PRJEB27007	ERX2633653	ERR2617028	noP_MgCl_d4_3	NA	NA	--	--	root	phosphate-depleted;mock;day4	PECO:0007200 short day length exposure, PECO:0001046 limited phosphate exposure	PO:0009005 root
30001518	PRJEB27007	ERX2633654	ERR2617029	P_350_d4_1	NA	NA	--	--	root	phosphate-suHHicient;rhizobium 129E;day4	PECO:0007200 short day length exposure, PECO:0007397 phosphorus nutrient exposure, PECO:0007246 bacterial plant exposure, Rhizobium	PO:0009005 root
30001518	PRJEB27007	ERX2633655	ERR2617030	P_350_d4_2	NA	NA	--	--	root	phosphate-suHHicient;rhizobium 129E;day4	PECO:0007200 short day length exposure, PECO:0007397 phosphorus nutrient exposure, PECO:0007246 bacterial plant exposure, Rhizobium	PO:0009005 root
30001518	PRJEB27007	ERX2633656	ERR2617031	P_350_d4_3	NA	NA	--	--	root	phosphate-suHHicient;rhizobium 129E;day4	PECO:0007200 short day length exposure, PECO:0007397 phosphorus nutrient exposure, PECO:0007246 bacterial plant exposure, Rhizobium	PO:0009005 root
30001518	PRJEB27007	ERX2633657	ERR2617032	noP_350_d4_1	NA	NA	--	--	root	phosphate-depleted;rhizobium 129E;day4	PECO:0007200 short day length exposure, PECO:0001046 limited phosphate exposure, PECO:0007246 bacterial plant exposure, Rhizobium	PO:0009005 root
30001518	PRJEB27007	ERX2633658	ERR2617033	noP_350_d4_2	NA	NA	--	--	root	phosphate-depleted;rhizobium 129E;day4	PECO:0007200 short day length exposure, PECO:0001046 limited phosphate exposure, PECO:0007246 bacterial plant exposure, Rhizobium	PO:0009005 root
30001518	PRJEB27007	ERX2633659	ERR2617034	noP_350_d4_3	NA	NA	--	--	root	phosphate-depleted;rhizobium 129E;day4	PECO:0007200 short day length exposure, PECO:0001046 limited phosphate exposure, PECO:0007246 bacterial plant exposure, Rhizobium	PO:0009005 root
30001518	PRJEB27007	ERX2633660	ERR2617035	P_MgCl_d8_1	NA	NA	--	--	root	Mock	PECO:0007200 short day length exposure, PECO:0007397 phosphorus nutrient exposure	PO:0009005 root
30001518	PRJEB27007	ERX2633661	ERR2617036	P_MgCl_d8_2	NA	NA	--	--	root	Mock	PECO:0007200 short day length exposure, PECO:0007397 phosphorus nutrient exposure	PO:0009005 root
30001518	PRJEB27007	ERX2633662	ERR2617037	P_MgCl_d8_3	NA	NA	--	--	root	Mock	PECO:0007200 short day length exposure, PECO:0007397 phosphorus nutrient exposure	PO:0009005 root
30001518	PRJEB27007	ERX2633663	ERR2617038	noP_MgCl_d8_1	NA	NA	--	--	root	phosphate-depleted;mock;day8	PECO:0007200 short day length exposure, PECO:0001046 limited phosphate exposure	PO:0009005 root
30001518	PRJEB27007	ERX2633664	ERR2617039	noP_MgCl_d8_2	NA	NA	--	--	root	phosphate-depleted;mock;day8	PECO:0007200 short day length exposure, PECO:0001046 limited phosphate exposure	PO:0009005 root
30001518	PRJEB27007	ERX2633665	ERR2617040	noP_MgCl_d8_3	NA	NA	--	--	root	phosphate-depleted;mock;day8	PECO:0007200 short day length exposure, PECO:0001046 limited phosphate exposure	PO:0009005 root
30001518	PRJEB27007	ERX2633666	ERR2617041	P_350_d8_1	NA	NA	--	--	root	phosphate-suHHicient;rhizobium 129E;day8	PECO:0007200 short day length exposure, PECO:0007397 phosphorus nutrient exposure, PECO:0007246 bacterial plant exposure, Rhizobium	PO:0009005 root
30001518	PRJEB27007	ERX2633667	ERR2617042	P_350_d8_2	NA	NA	--	--	root	phosphate-suHHicient;rhizobium 129E;day8	PECO:0007200 short day length exposure, PECO:0007397 phosphorus nutrient exposure, PECO:0007246 bacterial plant exposure, Rhizobium	PO:0009005 root
30001518	PRJEB27007	ERX2633668	ERR2617043	P_350_d8_3	NA	NA	--	--	root	phosphate-suHHicient;rhizobium 129E;day8	PECO:0007200 short day length exposure, PECO:0007397 phosphorus nutrient exposure, PECO:0007246 bacterial plant exposure, Rhizobium	PO:0009005 root
30001518	PRJEB27007	ERX2633669	ERR2617044	noP_350_d8_1	NA	NA	--	--	root	phosphate-depleted;rhizobium 129E;day8	PECO:0007200 short day length exposure, PECO:0001046 limited phosphate exposure, PECO:0007246 bacterial plant exposure, Rhizobium	PO:0009005 root
30001518	PRJEB27007	ERX2633670	ERR2617045	noP_350_d8_2	NA	NA	--	--	root	phosphate-depleted;rhizobium 129E;day8	PECO:0007200 short day length exposure, PECO:0001046 limited phosphate exposure, PECO:0007246 bacterial plant exposure, Rhizobium	PO:0009005 root
30001518	PRJEB27007	ERX2633671	ERR2617046	noP_350_d8_3	NA	NA	--	--	root	phosphate-depleted;rhizobium 129E;day8	PECO:0007200 short day length exposure, PECO:0001046 limited phosphate exposure, PECO:0007246 bacterial plant exposure, Rhizobium	PO:0009005 root
30001518	PRJEB27007	ERX2633672	ERR2617047	P_MgCl_d12_1	NA	NA	--	--	root	Mock	PECO:0007200 short day length exposure, PECO:0007397 phosphorus nutrient exposure	PO:0009005 root
30001518	PRJEB27007	ERX2633673	ERR2617048	P_MgCl_d12_2	NA	NA	--	--	root	Mock	PECO:0007200 short day length exposure, PECO:0007397 phosphorus nutrient exposure	PO:0009005 root
31551361	PRJEB27944	ERX2729224	ERR2715055	Col-0_4hpi_1_1	NA	NA	Col-0	wild type	rosette	4h post inHestation	PECO:0007200 short day length exposure, PECO:0007333 insect plant exposure, aphid	PO:0025034 leaf
31551361	PRJEB27944	ERX2729225	ERR2715056	Col-0_4hpi_1_2	NA	NA	Col-0	wild type	rosette	4h post inHestation	PECO:0007200 short day length exposure, PECO:0007333 insect plant exposure, aphid	PO:0025034 leaf
31551361	PRJEB27944	ERX2729226	ERR2715057	Col-0_4hpi_2_1	NA	NA	Col-0	wild type	rosette	4h post inHestation	PECO:0007200 short day length exposure, PECO:0007333 insect plant exposure, aphid	PO:0025034 leaf
31551361	PRJEB27944	ERX2729227	ERR2715058	Col-0_4hpi_2_2	NA	NA	Col-0	wild type	rosette	4h post inHestation	PECO:0007200 short day length exposure, PECO:0007333 insect plant exposure, aphid	PO:0025034 leaf
31551361	PRJEB27944	ERX2729228	ERR2715059	Col-0_4hpi_3_1	NA	NA	Col-0	wild type	rosette	4h post inHestation	PECO:0007200 short day length exposure, PECO:0007333 insect plant exposure, aphid	PO:0025034 leaf
31551361	PRJEB27944	ERX2729229	ERR2715060	Col-0_4hpi_3_2	NA	NA	Col-0	wild type	rosette	4h post inHestation	PECO:0007200 short day length exposure, PECO:0007333 insect plant exposure, aphid	PO:0025034 leaf
31551361	PRJEB27944	ERX2729230	ERR2715061	Col-0_8hpi_1_1	NA	NA	Col-0	wild type	rosette	8h post inHestation	PECO:0007200 short day length exposure, PECO:0007333 insect plant exposure, aphid	PO:0025034 leaf
31551361	PRJEB27944	ERX2729231	ERR2715062	Col-0_8hpi_1_2	NA	NA	Col-0	wild type	rosette	8h post inHestation	PECO:0007200 short day length exposure, PECO:0007333 insect plant exposure, aphid	PO:0025034 leaf
31551361	PRJEB27944	ERX2729232	ERR2715063	Col-0_8hpi_2_1	NA	NA	Col-0	wild type	rosette	8h post inHestation	PECO:0007200 short day length exposure, PECO:0007333 insect plant exposure, aphid	PO:0025034 leaf
31551361	PRJEB27944	ERX2729233	ERR2715064	Col-0_8hpi_2_2	NA	NA	Col-0	wild type	rosette	8h post inHestation	PECO:0007200 short day length exposure, PECO:0007333 insect plant exposure, aphid	PO:0025034 leaf
31551361	PRJEB27944	ERX2729234	ERR2715065	Col-0_8hpi_3_1	NA	NA	Col-0	wild type	rosette	8h post inHestation	PECO:0007200 short day length exposure, PECO:0007333 insect plant exposure, aphid	PO:0025034 leaf
31551361	PRJEB27944	ERX2729235	ERR2715066	Col-0_8hpi_3_2	NA	NA	Col-0	wild type	rosette	8h post inHestation	PECO:0007200 short day length exposure, PECO:0007333 insect plant exposure, aphid	PO:0025034 leaf
31551361	PRJEB27944	ERX2729236	ERR2715067	Col-0_c_1_1	NA	NA	Col-0	wild type	rosette	control	PECO:0007200 short day length exposure	PO:0025034 leaf
31551361	PRJEB27944	ERX2729237	ERR2715068	Col-0_c_1_2	NA	NA	Col-0	wild type	rosette	control	PECO:0007200 short day length exposure	PO:0025034 leaf
31551361	PRJEB27944	ERX2729238	ERR2715069	Col-0_c_2_1	NA	NA	Col-0	wild type	rosette	control	PECO:0007200 short day length exposure	PO:0025034 leaf
31551361	PRJEB27944	ERX2729239	ERR2715070	Col-0_c_2_2	NA	NA	Col-0	wild type	rosette	control	PECO:0007200 short day length exposure	PO:0025034 leaf
31551361	PRJEB27944	ERX2729240	ERR2715071	Col-0_c_3_1	NA	NA	Col-0	wild type	rosette	control	PECO:0007200 short day length exposure	PO:0025034 leaf
31551361	PRJEB27944	ERX2729241	ERR2715072	Col-0_c_3_2	NA	NA	Col-0	wild type	rosette	control	PECO:0007200 short day length exposure	PO:0025034 leaf
30275057	PRJEB25745	ERX2816935	ERR2809794	at_3_dap_1	NA	NA	--	--	siliques	--	PECO:0001062 control exposure	PO:0009001 fruit OR PO:0009046 flower
30275057	PRJEB25745	ERX2816936	ERR2809795	at_3_dap_1	NA	NA	--	--	siliques	--	PECO:0001062 control exposure	PO:0009001 fruit OR PO:0009046 flower
30275057	PRJEB25745	ERX2816937	ERR2809796	at_3_dap_1	NA	NA	--	--	siliques	--	PECO:0001062 control exposure	PO:0009001 fruit OR PO:0009046 flower
30275057	PRJEB25745	ERX2816938	ERR2809797	at_6_dap_1	NA	NA	--	--	siliques	--	PECO:0001062 control exposure	PO:0009001 fruit OR PO:0009046 flower
30275057	PRJEB25745	ERX2816939	ERR2809798	at_6_dap_2	NA	NA	--	--	siliques	--	PECO:0001062 control exposure	PO:0009001 fruit OR PO:0009046 flower
30275057	PRJEB25745	ERX2816940	ERR2809799	at_6_dap_3	NA	NA	--	--	siliques	--	PECO:0001062 control exposure	PO:0009001 fruit OR PO:0009046 flower
30275057	PRJEB25745	ERX2816941	ERR2809800	at_6_dap_4	NA	NA	--	--	siliques	--	PECO:0001062 control exposure	PO:0009001 fruit OR PO:0009046 flower
30275057	PRJEB25745	ERX2816942	ERR2809801	at_6_dap_4	NA	NA	--	--	siliques	--	PECO:0001062 control exposure	PO:0009001 fruit OR PO:0009046 flower
30275057	PRJEB25745	ERX2816943	ERR2809802	at_6_dap_5	NA	NA	--	--	siliques	--	PECO:0001062 control exposure	PO:0009001 fruit OR PO:0009046 flower
30275057	PRJEB25745	ERX2816944	ERR2809803	at_6_dap_5	NA	NA	--	--	siliques	--	PECO:0001062 control exposure	PO:0009001 fruit OR PO:0009046 flower
30275057	PRJEB25745	ERX2816945	ERR2809804	at_6_dap_6	NA	NA	--	--	siliques	--	PECO:0001062 control exposure	PO:0009001 fruit OR PO:0009046 flower
30275057	PRJEB25745	ERX2816946	ERR2809805	at_6_dap_6	NA	NA	--	--	siliques	--	PECO:0001062 control exposure	PO:0009001 fruit OR PO:0009046 flower
30275057	PRJEB25745	ERX2816947	ERR2809806	at_9_dap_1	NA	NA	--	--	siliques	--	PECO:0001062 control exposure	PO:0009001 fruit OR PO:0009046 flower
30275057	PRJEB25745	ERX2816948	ERR2809807	at_9_dap_2	NA	NA	--	--	siliques	--	PECO:0001062 control exposure	PO:0009001 fruit OR PO:0009046 flower
30275057	PRJEB25745	ERX2816949	ERR2809808	at_9_dap_3	NA	NA	--	--	siliques	--	PECO:0001062 control exposure	PO:0009001 fruit OR PO:0009046 flower
30275057	PRJEB25745	ERX2816950	ERR2809809	at_9_dap_4	NA	NA	--	--	siliques	--	PECO:0001062 control exposure	PO:0009001 fruit OR PO:0009046 flower
30275057	PRJEB25745	ERX2816951	ERR2809810	at_9_dap_4	NA	NA	--	--	siliques	--	PECO:0001062 control exposure	PO:0009001 fruit OR PO:0009046 flower
30275057	PRJEB25745	ERX2816952	ERR2809811	at_9_dap_5	NA	NA	--	--	siliques	--	PECO:0001062 control exposure	PO:0009001 fruit OR PO:0009046 flower
30275057	PRJEB25745	ERX2816953	ERR2809812	at_9_dap_5	NA	NA	--	--	siliques	--	PECO:0001062 control exposure	PO:0009001 fruit OR PO:0009046 flower
30275057	PRJEB25745	ERX2816954	ERR2809813	at_9_dap_6	NA	NA	--	--	siliques	--	PECO:0001062 control exposure	PO:0009001 fruit OR PO:0009046 flower
30275057	PRJEB25745	ERX2816955	ERR2809814	at_9_dap_6	NA	NA	--	--	siliques	--	PECO:0001062 control exposure	PO:0009001 fruit OR PO:0009046 flower
30275057	PRJEB25745	ERX2816956	ERR2809815	at_12_dap_1	NA	NA	--	--	siliques	--	PECO:0001062 control exposure	PO:0009001 fruit OR PO:0009046 flower
30275057	PRJEB25745	ERX2816957	ERR2809816	at_12_dap_2	NA	NA	--	--	siliques	--	PECO:0001062 control exposure	PO:0009001 fruit OR PO:0009046 flower
30275057	PRJEB25745	ERX2816958	ERR2809817	at_12_dap_3	NA	NA	--	--	siliques	--	PECO:0001062 control exposure	PO:0009001 fruit OR PO:0009046 flower
30718349	PRJEB31094	ERX3177481	ERR3148539	CE4_1	NA	NA	--	--	leaves	Mock	PECO:0007162 continuous light exposure	PO:0025034 leaf
30718349	PRJEB31094	ERX3177482	ERR3148540	CE4_1	NA	NA	--	--	leaves	Mock	PECO:0007162 continuous light exposure	PO:0025034 leaf
30718349	PRJEB31094	ERX3177483	ERR3148541	CE4_1	NA	NA	--	--	leaves	Mock	PECO:0007162 continuous light exposure	PO:0025034 leaf
30718349	PRJEB31094	ERX3177484	ERR3148542	CE4_1	NA	NA	--	--	leaves	Mock	PECO:0007162 continuous light exposure	PO:0025034 leaf
30718349	PRJEB31094	ERX3177485	ERR3148543	CE4_1	NA	NA	--	--	leaves	Mock	PECO:0007162 continuous light exposure	PO:0025034 leaf
30718349	PRJEB31094	ERX3177486	ERR3148544	CE4_1	NA	NA	--	--	leaves	Mock	PECO:0007162 continuous light exposure	PO:0025034 leaf
30718349	PRJEB31094	ERX3177487	ERR3148545	CE4_3	NA	NA	--	--	leaves	Mock	PECO:0007162 continuous light exposure	PO:0025034 leaf
30718349	PRJEB31094	ERX3177491	ERR3148549	CE4_3	NA	NA	--	--	leaves	Mock	PECO:0007162 continuous light exposure	PO:0025034 leaf
30718349	PRJEB31094	ERX3177492	ERR3148550	CE4_3	NA	NA	--	--	leaves	Mock	PECO:0007162 continuous light exposure	PO:0025034 leaf
30718349	PRJEB31094	ERX3177563	ERR3148621	CE4_3	NA	NA	--	--	leaves	Mock	PECO:0007162 continuous light exposure	PO:0025034 leaf
30718349	PRJEB31094	ERX3177564	ERR3148622	CE4_3	NA	NA	--	--	leaves	Mock	PECO:0007162 continuous light exposure	PO:0025034 leaf
30718349	PRJEB31094	ERX3177565	ERR3148623	CE4_3	NA	NA	--	--	leaves	Mock	PECO:0007162 continuous light exposure	PO:0025034 leaf
30718349	PRJEB31094	ERX3177566	ERR3148624	CE4_4	NA	NA	--	--	leaves	Mock	PECO:0007162 continuous light exposure	PO:0025034 leaf
30718349	PRJEB31094	ERX3177568	ERR3148626	CE4_4	NA	NA	--	--	leaves	Mock	PECO:0007162 continuous light exposure	PO:0025034 leaf
30718349	PRJEB31094	ERX3177569	ERR3148627	CE4_4	NA	NA	--	--	leaves	Mock	PECO:0007162 continuous light exposure	PO:0025034 leaf
30718349	PRJEB31094	ERX3177570	ERR3148628	CE4_4	NA	NA	--	--	leaves	Mock	PECO:0007162 continuous light exposure	PO:0025034 leaf
30718349	PRJEB31094	ERX3177571	ERR3148629	CE4_4	NA	NA	--	--	leaves	Mock	PECO:0007162 continuous light exposure	PO:0025034 leaf
30718349	PRJEB31094	ERX3177576	ERR3148634	CE4_4	NA	NA	--	--	leaves	Mock	PECO:0007162 continuous light exposure	PO:0025034 leaf
30718349	PRJEB31094	ERX3177577	ERR3148635	CE8_2	NA	NA	--	--	leaves	old leaH under constant light, evening*	PECO:0007162 continuous light exposure	PO:0025034 leaf
30718349	PRJEB31094	ERX3177578	ERR3148636	CE8_2	NA	NA	--	--	leaves	old leaH under constant light, evening*	PECO:0007162 continuous light exposure	PO:0025034 leaf
30718349	PRJEB31094	ERX3177579	ERR3148637	CE8_2	NA	NA	--	--	leaves	old leaH under constant light, evening*	PECO:0007162 continuous light exposure	PO:0025034 leaf
30718349	PRJEB31094	ERX3177580	ERR3148638	CE8_2	NA	NA	--	--	leaves	old leaH under constant light, evening*	PECO:0007162 continuous light exposure	PO:0025034 leaf
30718349	PRJEB31094	ERX3177581	ERR3148639	CE8_2	NA	NA	--	--	leaves	old leaH under constant light, evening*	PECO:0007162 continuous light exposure	PO:0025034 leaf
30718349	PRJEB31094	ERX3177582	ERR3148640	CE8_2	NA	NA	--	--	leaves	old leaH under constant light, evening*	PECO:0007162 continuous light exposure	PO:0025034 leaf
30718349	PRJEB31094	ERX3177583	ERR3148641	CE8_3	NA	NA	--	--	leaves	old leaH under constant light, evening*	PECO:0007162 continuous light exposure	PO:0025034 leaf
30718349	PRJEB31094	ERX3177584	ERR3148642	CE8_3	NA	NA	--	--	leaves	old leaH under constant light, evening*	PECO:0007162 continuous light exposure	PO:0025034 leaf
30718349	PRJEB31094	ERX3177585	ERR3148643	CE8_3	NA	NA	--	--	leaves	old leaH under constant light, evening*	PECO:0007162 continuous light exposure	PO:0025034 leaf
30718349	PRJEB31094	ERX3177586	ERR3148644	CE8_3	NA	NA	--	--	leaves	old leaH under constant light, evening*	PECO:0007162 continuous light exposure	PO:0025034 leaf
30718349	PRJEB31094	ERX3177587	ERR3148645	CE8_3	NA	NA	--	--	leaves	old leaH under constant light, evening*	PECO:0007162 continuous light exposure	PO:0025034 leaf
30718349	PRJEB31094	ERX3177588	ERR3148646	CE8_3	NA	NA	--	--	leaves	old leaH under constant light, evening*	PECO:0007162 continuous light exposure	PO:0025034 leaf
30718349	PRJEB31094	ERX3177589	ERR3148647	CE8_4	NA	NA	--	--	leaves	old leaH under constant light, evening*	PECO:0007162 continuous light exposure	PO:0025034 leaf
30718349	PRJEB31094	ERX3177590	ERR3148648	CE8_4	NA	NA	--	--	leaves	old leaH under constant light, evening*	PECO:0007162 continuous light exposure	PO:0025034 leaf
30718349	PRJEB31094	ERX3177591	ERR3148649	CE8_4	NA	NA	--	--	leaves	old leaH under constant light, evening*	PECO:0007162 continuous light exposure	PO:0025034 leaf
30718349	PRJEB31094	ERX3177592	ERR3148650	CE8_4	NA	NA	--	--	leaves	old leaH under constant light, evening*	PECO:0007162 continuous light exposure	PO:0025034 leaf
30718349	PRJEB31094	ERX3177593	ERR3148651	CE8_4	NA	NA	--	--	leaves	old leaH under constant light, evening*	PECO:0007162 continuous light exposure	PO:0025034 leaf
30718349	PRJEB31094	ERX3177594	ERR3148652	CE8_4	NA	NA	--	--	leaves	old leaH under constant light, evening*	PECO:0007162 continuous light exposure	PO:0025034 leaf
30718349	PRJEB31094	ERX3177595	ERR3148653	CM4_2	NA	NA	--	--	leaves	young leaH under constant light, morning*	PECO:0007162 continuous light exposure	PO:0025034 leaf
30718349	PRJEB31094	ERX3177596	ERR3148654	CM4_2	NA	NA	--	--	leaves	young leaH under constant light, morning*	PECO:0007162 continuous light exposure	PO:0025034 leaf
30718349	PRJEB31094	ERX3177597	ERR3148655	CM4_2	NA	NA	--	--	leaves	young leaH under constant light, morning*	PECO:0007162 continuous light exposure	PO:0025034 leaf
30718349	PRJEB31094	ERX3177598	ERR3148656	CM4_2	NA	NA	--	--	leaves	young leaH under constant light, morning*	PECO:0007162 continuous light exposure	PO:0025034 leaf
30718349	PRJEB31094	ERX3177599	ERR3148657	CM4_2	NA	NA	--	--	leaves	young leaH under constant light, morning*	PECO:0007162 continuous light exposure	PO:0025034 leaf
30718349	PRJEB31094	ERX3177600	ERR3148658	CM4_2	NA	NA	--	--	leaves	young leaH under constant light, morning*	PECO:0007162 continuous light exposure	PO:0025034 leaf
30718349	PRJEB31094	ERX3177601	ERR3148659	CM4_3	NA	NA	--	--	leaves	young leaH under constant light, morning*	PECO:0007162 continuous light exposure	PO:0025034 leaf
30718349	PRJEB31094	ERX3177602	ERR3148660	CM4_3	NA	NA	--	--	leaves	young leaH under constant light, morning*	PECO:0007162 continuous light exposure	PO:0025034 leaf
30718349	PRJEB31094	ERX3177603	ERR3148661	CM4_3	NA	NA	--	--	leaves	young leaH under constant light, morning*	PECO:0007162 continuous light exposure	PO:0025034 leaf
30718349	PRJEB31094	ERX3177604	ERR3148662	CM4_3	NA	NA	--	--	leaves	young leaH under constant light, morning*	PECO:0007162 continuous light exposure	PO:0025034 leaf
30718349	PRJEB31094	ERX3177605	ERR3148663	CM4_3	NA	NA	--	--	leaves	young leaH under constant light, morning*	PECO:0007162 continuous light exposure	PO:0025034 leaf
30718349	PRJEB31094	ERX3177606	ERR3148664	CM4_3	NA	NA	--	--	leaves	young leaH under constant light, morning*	PECO:0007162 continuous light exposure	PO:0025034 leaf
30718349	PRJEB31094	ERX3177607	ERR3148665	CM4_4	NA	NA	--	--	leaves	young leaH under constant light, morning*	PECO:0007162 continuous light exposure	PO:0025034 leaf
30718349	PRJEB31094	ERX3177608	ERR3148666	CM4_4	NA	NA	--	--	leaves	young leaH under constant light, morning*	PECO:0007162 continuous light exposure	PO:0025034 leaf
30718349	PRJEB31094	ERX3177609	ERR3148667	CM4_4	NA	NA	--	--	leaves	young leaH under constant light, morning*	PECO:0007162 continuous light exposure	PO:0025034 leaf
30718349	PRJEB31094	ERX3177610	ERR3148668	CM4_4	NA	NA	--	--	leaves	young leaH under constant light, morning*	PECO:0007162 continuous light exposure	PO:0025034 leaf
30718349	PRJEB31094	ERX3177611	ERR3148669	CM4_4	NA	NA	--	--	leaves	young leaH under constant light, morning*	PECO:0007162 continuous light exposure	PO:0025034 leaf
30718349	PRJEB31094	ERX3177612	ERR3148670	CM4_4	NA	NA	--	--	leaves	young leaH under constant light, morning*	PECO:0007162 continuous light exposure	PO:0025034 leaf
30718349	PRJEB31094	ERX3177709	ERR3148767	CM8_1	NA	NA	--	--	leaves	old leaH under constant light, morning*	PECO:0007162 continuous light exposure	PO:0025034 leaf
30718349	PRJEB31094	ERX3177710	ERR3148768	CM8_1	NA	NA	--	--	leaves	old leaH under constant light, morning*	PECO:0007162 continuous light exposure	PO:0025034 leaf
30718349	PRJEB31094	ERX3177711	ERR3148769	CM8_1	NA	NA	--	--	leaves	old leaH under constant light, morning*	PECO:0007162 continuous light exposure	PO:0025034 leaf
30718349	PRJEB31094	ERX3177712	ERR3148770	CM8_1	NA	NA	--	--	leaves	old leaH under constant light, morning*	PECO:0007162 continuous light exposure	PO:0025034 leaf
30718349	PRJEB31094	ERX3177713	ERR3148771	CM8_1	NA	NA	--	--	leaves	old leaH under constant light, morning*	PECO:0007162 continuous light exposure	PO:0025034 leaf
30718349	PRJEB31094	ERX3177714	ERR3148772	CM8_1	NA	NA	--	--	leaves	old leaH under constant light, morning*	PECO:0007162 continuous light exposure	PO:0025034 leaf
30718349	PRJEB31094	ERX3177715	ERR3148773	CM8_2	NA	NA	--	--	leaves	old leaH under constant light, morning*	PECO:0007162 continuous light exposure	PO:0025034 leaf
30718349	PRJEB31094	ERX3177716	ERR3148774	CM8_2	NA	NA	--	--	leaves	old leaH under constant light, morning*	PECO:0007162 continuous light exposure	PO:0025034 leaf
30718349	PRJEB31094	ERX3177717	ERR3148775	CM8_2	NA	NA	--	--	leaves	old leaH under constant light, morning*	PECO:0007162 continuous light exposure	PO:0025034 leaf
30718349	PRJEB31094	ERX3177718	ERR3148776	CM8_2	NA	NA	--	--	leaves	old leaH under constant light, morning*	PECO:0007162 continuous light exposure	PO:0025034 leaf
30718349	PRJEB31094	ERX3177719	ERR3148777	CM8_2	NA	NA	--	--	leaves	old leaH under constant light, morning*	PECO:0007162 continuous light exposure	PO:0025034 leaf
30718349	PRJEB31094	ERX3177720	ERR3148778	CM8_2	NA	NA	--	--	leaves	old leaH under constant light, morning*	PECO:0007162 continuous light exposure	PO:0025034 leaf
30718349	PRJEB31094	ERX3177721	ERR3148779	CM8_4	NA	NA	--	--	leaves	old leaH under constant light, morning*	PECO:0007162 continuous light exposure	PO:0025034 leaf
30718349	PRJEB31094	ERX3177722	ERR3148780	CM8_4	NA	NA	--	--	leaves	old leaH under constant light, morning*	PECO:0007162 continuous light exposure	PO:0025034 leaf
30718349	PRJEB31094	ERX3177727	ERR3148785	CM8_4	NA	NA	--	--	leaves	old leaH under constant light, morning*	PECO:0007162 continuous light exposure	PO:0025034 leaf
30718349	PRJEB31094	ERX3177728	ERR3148786	CM8_4	NA	NA	--	--	leaves	old leaH under constant light, morning*	PECO:0007162 continuous light exposure	PO:0025034 leaf
30718349	PRJEB31094	ERX3177729	ERR3148787	CM8_4	NA	NA	--	--	leaves	old leaH under constant light, morning*	PECO:0007162 continuous light exposure	PO:0025034 leaf
30718349	PRJEB31094	ERX3177730	ERR3148788	CM8_4	NA	NA	--	--	leaves	old leaH under constant light, morning*	PECO:0007162 continuous light exposure	PO:0025034 leaf
30718349	PRJEB31094	ERX3177731	ERR3148789	SE4_1	NA	NA	--	--	leaves	yound leaH under Hluctuating light, evening*	PECO:0007128 intermittent light exposure	PO:0025034 leaf
30718349	PRJEB31094	ERX3177751	ERR3148790	SE4_1	NA	NA	--	--	leaves	yound leaH under Hluctuating light, evening*	PECO:0007128 intermittent light exposure	PO:0025034 leaf
30718349	PRJEB31094	ERX3177787	ERR3148845	SE4_1	NA	NA	--	--	leaves	yound leaH under Hluctuating light, evening*	PECO:0007128 intermittent light exposure	PO:0025034 leaf
30718349	PRJEB31094	ERX3177788	ERR3148846	SE4_1	NA	NA	--	--	leaves	yound leaH under Hluctuating light, evening*	PECO:0007128 intermittent light exposure	PO:0025034 leaf
30718349	PRJEB31094	ERX3177789	ERR3148847	SE4_1	NA	NA	--	--	leaves	yound leaH under Hluctuating light, evening*	PECO:0007128 intermittent light exposure	PO:0025034 leaf
30718349	PRJEB31094	ERX3177790	ERR3148848	SE4_1	NA	NA	--	--	leaves	yound leaH under Hluctuating light, evening*	PECO:0007128 intermittent light exposure	PO:0025034 leaf
30718349	PRJEB31094	ERX3177791	ERR3148849	SE4_2	NA	NA	--	--	leaves	yound leaH under Hluctuating light, evening*	PECO:0007128 intermittent light exposure	PO:0025034 leaf
30718349	PRJEB31094	ERX3177792	ERR3148850	SE4_2	NA	NA	--	--	leaves	yound leaH under Hluctuating light, evening*	PECO:0007128 intermittent light exposure	PO:0025034 leaf
30718349	PRJEB31094	ERX3177793	ERR3148851	SE4_2	NA	NA	--	--	leaves	yound leaH under Hluctuating light, evening*	PECO:0007128 intermittent light exposure	PO:0025034 leaf
30718349	PRJEB31094	ERX3177794	ERR3148852	SE4_2	NA	NA	--	--	leaves	yound leaH under Hluctuating light, evening*	PECO:0007128 intermittent light exposure	PO:0025034 leaf
30718349	PRJEB31094	ERX3177795	ERR3148853	SE4_2	NA	NA	--	--	leaves	yound leaH under Hluctuating light, evening*	PECO:0007128 intermittent light exposure	PO:0025034 leaf
30718349	PRJEB31094	ERX3177796	ERR3148854	SE4_2	NA	NA	--	--	leaves	yound leaH under Hluctuating light, evening*	PECO:0007128 intermittent light exposure	PO:0025034 leaf
30718349	PRJEB31094	ERX3177797	ERR3148855	SE4_3	NA	NA	--	--	leaves	yound leaH under Hluctuating light, evening*	PECO:0007128 intermittent light exposure	PO:0025034 leaf
30718349	PRJEB31094	ERX3177798	ERR3148856	SE4_3	NA	NA	--	--	leaves	yound leaH under Hluctuating light, evening*	PECO:0007128 intermittent light exposure	PO:0025034 leaf
30718349	PRJEB31094	ERX3177799	ERR3148857	SE4_3	NA	NA	--	--	leaves	yound leaH under Hluctuating light, evening*	PECO:0007128 intermittent light exposure	PO:0025034 leaf
30718349	PRJEB31094	ERX3177800	ERR3148858	SE4_3	NA	NA	--	--	leaves	yound leaH under Hluctuating light, evening*	PECO:0007128 intermittent light exposure	PO:0025034 leaf
30718349	PRJEB31094	ERX3177801	ERR3148859	SE4_3	NA	NA	--	--	leaves	yound leaH under Hluctuating light, evening*	PECO:0007128 intermittent light exposure	PO:0025034 leaf
30718349	PRJEB31094	ERX3177802	ERR3148860	SE4_3	NA	NA	--	--	leaves	yound leaH under Hluctuating light, evening*	PECO:0007128 intermittent light exposure	PO:0025034 leaf
30718349	PRJEB31094	ERX3177803	ERR3148861	SE8_1	NA	NA	--	--	leaves	old leaH under Hluctuating light, evening*	PECO:0007128 intermittent light exposure	PO:0025034 leaf
30718349	PRJEB31094	ERX3177804	ERR3148862	SE8_1	NA	NA	--	--	leaves	old leaH under Hluctuating light, evening*	PECO:0007128 intermittent light exposure	PO:0025034 leaf
30718349	PRJEB31094	ERX3177814	ERR3148872	SE8_1	NA	NA	--	--	leaves	old leaH under Hluctuating light, evening*	PECO:0007128 intermittent light exposure	PO:0025034 leaf
30718349	PRJEB31094	ERX3177815	ERR3148873	SE8_1	NA	NA	--	--	leaves	old leaH under Hluctuating light, evening*	PECO:0007128 intermittent light exposure	PO:0025034 leaf
30718349	PRJEB31094	ERX3177816	ERR3148874	SE8_1	NA	NA	--	--	leaves	old leaH under Hluctuating light, evening*	PECO:0007128 intermittent light exposure	PO:0025034 leaf
30718349	PRJEB31094	ERX3177817	ERR3148875	SE8_1	NA	NA	--	--	leaves	old leaH under Hluctuating light, evening*	PECO:0007128 intermittent light exposure	PO:0025034 leaf
30718349	PRJEB31094	ERX3177818	ERR3148876	SE8_3	NA	NA	--	--	leaves	old leaH under Hluctuating light, evening*	PECO:0007128 intermittent light exposure	PO:0025034 leaf
30718349	PRJEB31094	ERX3177819	ERR3148877	SE8_3	NA	NA	--	--	leaves	old leaH under Hluctuating light, evening*	PECO:0007128 intermittent light exposure	PO:0025034 leaf
30718349	PRJEB31094	ERX3177820	ERR3148878	SE8_3	NA	NA	--	--	leaves	old leaH under Hluctuating light, evening*	PECO:0007128 intermittent light exposure	PO:0025034 leaf
30718349	PRJEB31094	ERX3177821	ERR3148879	SE8_3	NA	NA	--	--	leaves	old leaH under Hluctuating light, evening*	PECO:0007128 intermittent light exposure	PO:0025034 leaf
30718349	PRJEB31094	ERX3177894	ERR3148880	SE8_3	NA	NA	--	--	leaves	old leaH under Hluctuating light, evening*	PECO:0007128 intermittent light exposure	PO:0025034 leaf
30718349	PRJEB31094	ERX3178386	ERR3149207	SE8_3	NA	NA	--	--	leaves	old leaH under Hluctuating light, evening*	PECO:0007128 intermittent light exposure	PO:0025034 leaf
30718349	PRJEB31094	ERX3178387	ERR3149277	SE8_4	NA	NA	--	--	leaves	old leaH under Hluctuating light, evening*	PECO:0007128 intermittent light exposure	PO:0025034 leaf
30718349	PRJEB31094	ERX3178388	ERR3149278	SE8_4	NA	NA	--	--	leaves	old leaH under Hluctuating light, evening*	PECO:0007128 intermittent light exposure	PO:0025034 leaf
30718349	PRJEB31094	ERX3178389	ERR3149279	SE8_4	NA	NA	--	--	leaves	old leaH under Hluctuating light, evening*	PECO:0007128 intermittent light exposure	PO:0025034 leaf
30718349	PRJEB31094	ERX3178390	ERR3149280	SE8_4	NA	NA	--	--	leaves	old leaH under Hluctuating light, evening*	PECO:0007128 intermittent light exposure	PO:0025034 leaf
30718349	PRJEB31094	ERX3178391	ERR3149281	SE8_4	NA	NA	--	--	leaves	old leaH under Hluctuating light, evening*	PECO:0007128 intermittent light exposure	PO:0025034 leaf
30718349	PRJEB31094	ERX3178392	ERR3149282	SE8_4	NA	NA	--	--	leaves	old leaH under Hluctuating light, evening*	PECO:0007128 intermittent light exposure	PO:0025034 leaf
30718349	PRJEB31094	ERX3178393	ERR3149283	SM4_1	NA	NA	--	--	leaves	young leaH under Hluctuating light, morning*	PECO:0007128 intermittent light exposure	PO:0025034 leaf
30718349	PRJEB31094	ERX3178394	ERR3149284	SM4_1	NA	NA	--	--	leaves	young leaH under Hluctuating light, morning*	PECO:0007128 intermittent light exposure	PO:0025034 leaf
30718349	PRJEB31094	ERX3178395	ERR3149285	SM4_1	NA	NA	--	--	leaves	young leaH under Hluctuating light, morning*	PECO:0007128 intermittent light exposure	PO:0025034 leaf
30718349	PRJEB31094	ERX3178396	ERR3149286	SM4_1	NA	NA	--	--	leaves	young leaH under Hluctuating light, morning*	PECO:0007128 intermittent light exposure	PO:0025034 leaf
30718349	PRJEB31094	ERX3178397	ERR3149287	SM4_1	NA	NA	--	--	leaves	young leaH under Hluctuating light, morning*	PECO:0007128 intermittent light exposure	PO:0025034 leaf
30718349	PRJEB31094	ERX3178398	ERR3149288	SM4_1	NA	NA	--	--	leaves	young leaH under Hluctuating light, morning*	PECO:0007128 intermittent light exposure	PO:0025034 leaf
30718349	PRJEB31094	ERX3178399	ERR3149289	SM4_2	NA	NA	--	--	leaves	young leaH under Hluctuating light, morning*	PECO:0007128 intermittent light exposure	PO:0025034 leaf
30718349	PRJEB31094	ERX3178400	ERR3149290	SM4_2	NA	NA	--	--	leaves	young leaH under Hluctuating light, morning*	PECO:0007128 intermittent light exposure	PO:0025034 leaf
30718349	PRJEB31094	ERX3178401	ERR3149291	SM4_2	NA	NA	--	--	leaves	young leaH under Hluctuating light, morning*	PECO:0007128 intermittent light exposure	PO:0025034 leaf
30718349	PRJEB31094	ERX3178402	ERR3149292	SM4_2	NA	NA	--	--	leaves	young leaH under Hluctuating light, morning*	PECO:0007128 intermittent light exposure	PO:0025034 leaf
30718349	PRJEB31094	ERX3178403	ERR3149293	SM4_2	NA	NA	--	--	leaves	young leaH under Hluctuating light, morning*	PECO:0007128 intermittent light exposure	PO:0025034 leaf
30718349	PRJEB31094	ERX3178422	ERR3149312	SM4_2	NA	NA	--	--	leaves	young leaH under Hluctuating light, morning*	PECO:0007128 intermittent light exposure	PO:0025034 leaf
30718349	PRJEB31094	ERX3178435	ERR3149325	SM4_3	NA	NA	--	--	leaves	young leaH under Hluctuating light, morning*	PECO:0007128 intermittent light exposure	PO:0025034 leaf
30718349	PRJEB31094	ERX3178436	ERR3149326	SM4_3	NA	NA	--	--	leaves	young leaH under Hluctuating light, morning*	PECO:0007128 intermittent light exposure	PO:0025034 leaf
30718349	PRJEB31094	ERX3178437	ERR3149327	SM4_3	NA	NA	--	--	leaves	young leaH under Hluctuating light, morning*	PECO:0007128 intermittent light exposure	PO:0025034 leaf
30718349	PRJEB31094	ERX3178438	ERR3149328	SM4_3	NA	NA	--	--	leaves	young leaH under Hluctuating light, morning*	PECO:0007128 intermittent light exposure	PO:0025034 leaf
30718349	PRJEB31094	ERX3178439	ERR3149329	SM4_3	NA	NA	--	--	leaves	young leaH under Hluctuating light, morning*	PECO:0007128 intermittent light exposure	PO:0025034 leaf
30718349	PRJEB31094	ERX3178440	ERR3149330	SM4_3	NA	NA	--	--	leaves	young leaH under Hluctuating light, morning*	PECO:0007128 intermittent light exposure	PO:0025034 leaf
30718349	PRJEB31094	ERX3178441	ERR3149331	SM8_1	NA	NA	--	--	leaves	old leaH under Hluctuating light, morning*	PECO:0007128 intermittent light exposure	PO:0025034 leaf
30718349	PRJEB31094	ERX3178442	ERR3149332	SM8_1	NA	NA	--	--	leaves	old leaH under Hluctuating light, morning*	PECO:0007128 intermittent light exposure	PO:0025034 leaf
30718349	PRJEB31094	ERX3178443	ERR3149333	SM8_1	NA	NA	--	--	leaves	old leaH under Hluctuating light, morning*	PECO:0007128 intermittent light exposure	PO:0025034 leaf
30718349	PRJEB31094	ERX3178444	ERR3149334	SM8_1	NA	NA	--	--	leaves	old leaH under Hluctuating light, morning*	PECO:0007128 intermittent light exposure	PO:0025034 leaf
30718349	PRJEB31094	ERX3178445	ERR3149335	SM8_1	NA	NA	--	--	leaves	old leaH under Hluctuating light, morning*	PECO:0007128 intermittent light exposure	PO:0025034 leaf
30718349	PRJEB31094	ERX3178446	ERR3149336	SM8_1	NA	NA	--	--	leaves	old leaH under Hluctuating light, morning*	PECO:0007128 intermittent light exposure	PO:0025034 leaf
30718349	PRJEB31094	ERX3178447	ERR3149337	SM8_2	NA	NA	--	--	leaves	old leaH under Hluctuating light, morning*	PECO:0007128 intermittent light exposure	PO:0025034 leaf
30718349	PRJEB31094	ERX3178448	ERR3149338	SM8_2	NA	NA	--	--	leaves	old leaH under Hluctuating light, morning*	PECO:0007128 intermittent light exposure	PO:0025034 leaf
30718349	PRJEB31094	ERX3178449	ERR3149339	SM8_2	NA	NA	--	--	leaves	old leaH under Hluctuating light, morning*	PECO:0007128 intermittent light exposure	PO:0025034 leaf
30718349	PRJEB31094	ERX3178580	ERR3149470	SM8_2	NA	NA	--	--	leaves	old leaH under Hluctuating light, morning*	PECO:0007128 intermittent light exposure	PO:0025034 leaf
30718349	PRJEB31094	ERX3178581	ERR3149471	SM8_2	NA	NA	--	--	leaves	old leaH under Hluctuating light, morning*	PECO:0007128 intermittent light exposure	PO:0025034 leaf
30718349	PRJEB31094	ERX3178582	ERR3149472	SM8_2	NA	NA	--	--	leaves	old leaH under Hluctuating light, morning*	PECO:0007128 intermittent light exposure	PO:0025034 leaf
30718349	PRJEB31094	ERX3178583	ERR3149473	SM8_4	NA	NA	--	--	leaves	old leaH under Hluctuating light, morning*	PECO:0007128 intermittent light exposure	PO:0025034 leaf
30718349	PRJEB31094	ERX3178584	ERR3149474	SM8_4	NA	NA	--	--	leaves	old leaH under Hluctuating light, morning*	PECO:0007128 intermittent light exposure	PO:0025034 leaf
30718349	PRJEB31094	ERX3178585	ERR3149475	SM8_4	NA	NA	--	--	leaves	old leaH under Hluctuating light, morning*	PECO:0007128 intermittent light exposure	PO:0025034 leaf
30718349	PRJEB31094	ERX3178586	ERR3149476	SM8_4	NA	NA	--	--	leaves	old leaH under Hluctuating light, morning*	PECO:0007128 intermittent light exposure	PO:0025034 leaf
30718349	PRJEB31094	ERX3178587	ERR3149477	SM8_4	NA	NA	--	--	leaves	old leaH under Hluctuating light, morning*	PECO:0007128 intermittent light exposure	PO:0025034 leaf
30718349	PRJEB31094	ERX3178588	ERR3149478	SM8_4	NA	NA	--	--	leaves	old leaH under Hluctuating light, morning*	PECO:0007128 intermittent light exposure	PO:0025034 leaf
31624491	PRJEB31311	ERX3191401	ERR3163317	wounding_time-0min_rep1	NA	NA	Col-0	--	leaf	control	PECO:0007200 short day length exposure	PO:0025034 leaf
31624491	PRJEB31311	ERX3191402	ERR3163318	wounding_time-2.5min_rep1	NA	NA	Col-0	--	leaf	wounding 2.5min*	PECO:0007200 short day length exposure, PECO:0007373 mechanical damage exposure	PO:0025034 leaf
31624491	PRJEB31311	ERX3191403	ERR3163319	wounding_time-0min_rep2	NA	NA	Col-0	--	leaf	control	PECO:0007200 short day length exposure	PO:0025034 leaf
31624491	PRJEB31311	ERX3191404	ERR3163320	wounding_time-2.5min_rep2	NA	NA	Col-0	--	leaf	wounding 2.5min*	PECO:0007200 short day length exposure, PECO:0007373 mechanical damage exposure	PO:0025034 leaf
31624491	PRJEB31311	ERX3191405	ERR3163321	wounding_time-0min_rep3	NA	NA	Col-0	--	leaf	control	PECO:0007200 short day length exposure	PO:0025034 leaf
31624491	PRJEB31311	ERX3191406	ERR3163322	wounding_time-2.5min_rep3	NA	NA	Col-0	--	leaf	wounding 2.5min*	PECO:0007200 short day length exposure, PECO:0007373 mechanical damage exposure	PO:0025034 leaf
31624491	PRJEB31311	ERX3191407	ERR3163323	wounding_time-10min_rep1	NA	NA	Col-0	--	leaf	wounding 10min*	PECO:0007200 short day length exposure, PECO:0007373 mechanical damage exposure	PO:0025034 leaf
31624491	PRJEB31311	ERX3191408	ERR3163324	wounding_time-5min_rep1	NA	NA	Col-0	--	leaf	wounding 5min*	PECO:0007200 short day length exposure, PECO:0007373 mechanical damage exposure	PO:0025034 leaf
31624491	PRJEB31311	ERX3191409	ERR3163325	wounding_time-10min_rep2	NA	NA	Col-0	--	leaf	wounding 10min*	PECO:0007200 short day length exposure, PECO:0007373 mechanical damage exposure	PO:0025034 leaf
31624491	PRJEB31311	ERX3191410	ERR3163326	wounding_time-5min_rep2	NA	NA	Col-0	--	leaf	wounding 5min*	PECO:0007200 short day length exposure, PECO:0007373 mechanical damage exposure	PO:0025034 leaf
31624491	PRJEB31311	ERX3191411	ERR3163327	wounding_time-10min_rep3	NA	NA	Col-0	--	leaf	wounding 10min*	PECO:0007200 short day length exposure, PECO:0007373 mechanical damage exposure	PO:0025034 leaf
31624491	PRJEB31311	ERX3191412	ERR3163328	wounding_time-5min_rep3	NA	NA	Col-0	--	leaf	wounding 5min*	PECO:0007200 short day length exposure, PECO:0007373 mechanical damage exposure	PO:0025034 leaf
31624491	PRJEB31312	ERX3191418	ERR3163334	flg22-infiltration_rep1_60min_sq1	NA	NA	Col-0	--	leaf	Hlg22-inHiltration_60min*	PECO:0007200 short day length exposure, flagellin 22 exposure	PO:0025034 leaf
31624491	PRJEB31312	ERX3191419	ERR3163335	flg22-infiltration_rep1_60min_sq2	NA	NA	Col-0	--	leaf	Hlg22-inHiltration_60min*	PECO:0007200 short day length exposure, flagellin 22 exposure	PO:0025034 leaf
31624491	PRJEB31312	ERX3191420	ERR3163336	flg22-infiltration_rep1_60min_sq3	NA	NA	Col-0	--	leaf	Hlg22-inHiltration_60min*	PECO:0007200 short day length exposure, flagellin 22 exposure	PO:0025034 leaf
31624491	PRJEB31312	ERX3191421	ERR3163337	flg22-infiltration_rep1_60min_sq4	NA	NA	Col-0	--	leaf	Hlg22-inHiltration_60min*	PECO:0007200 short day length exposure, flagellin 22 exposure	PO:0025034 leaf
31624491	PRJEB31312	ERX3191422	ERR3163338	flg22-infiltration_rep2_60min_sq1	NA	NA	Col-0	--	leaf	Hlg22-inHiltration_60min*	PECO:0007200 short day length exposure, flagellin 22 exposure	PO:0025034 leaf
31624491	PRJEB31312	ERX3191423	ERR3163339	flg22-infiltration_rep2_60min_sq2	NA	NA	Col-0	--	leaf	Hlg22-inHiltration_60min*	PECO:0007200 short day length exposure, flagellin 22 exposure	PO:0025034 leaf
31624491	PRJEB31312	ERX3191424	ERR3163340	flg22-infiltration_rep2_60min_sq3	NA	NA	Col-0	--	leaf	Hlg22-inHiltration_60min*	PECO:0007200 short day length exposure, flagellin 22 exposure	PO:0025034 leaf
31624491	PRJEB31312	ERX3191425	ERR3163341	flg22-infiltration_rep2_60min_sq4	NA	NA	Col-0	--	leaf	Hlg22-inHiltration_60min*	PECO:0007200 short day length exposure, flagellin 22 exposure	PO:0025034 leaf
31624491	PRJEB31312	ERX3191426	ERR3163342	flg22-infiltration_rep3_60min_sq1	NA	NA	Col-0	--	leaf	Hlg22-inHiltration_60min*	PECO:0007200 short day length exposure, flagellin 22 exposure	PO:0025034 leaf
31624491	PRJEB31312	ERX3191427	ERR3163343	flg22-infiltration_rep3_60min_sq2	NA	NA	Col-0	--	leaf	Hlg22-inHiltration_60min*	PECO:0007200 short day length exposure, flagellin 22 exposure	PO:0025034 leaf
31624491	PRJEB31312	ERX3191428	ERR3163344	flg22-infiltration_rep3_60min_sq3	NA	NA	Col-0	--	leaf	Hlg22-inHiltration_60min*	PECO:0007200 short day length exposure, flagellin 22 exposure	PO:0025034 leaf
31624491	PRJEB31312	ERX3191429	ERR3163345	flg22-infiltration_rep3_60min_sq4	NA	NA	Col-0	--	leaf	Hlg22-inHiltration_60min*	PECO:0007200 short day length exposure, flagellin 22 exposure	PO:0025034 leaf
31624491	PRJEB31312	ERX3191430	ERR3163346	flg22-infiltration_rep4_60min_sq1	NA	NA	Col-0	--	leaf	Hlg22-inHiltration_60min*	PECO:0007200 short day length exposure, flagellin 22 exposure	PO:0025034 leaf
31624491	PRJEB31312	ERX3191431	ERR3163347	flg22-infiltration_rep4_60min_sq2	NA	NA	Col-0	--	leaf	Hlg22-inHiltration_60min*	PECO:0007200 short day length exposure, flagellin 22 exposure	PO:0025034 leaf
31624491	PRJEB31312	ERX3191432	ERR3163348	flg22-infiltration_rep4_60min_sq3	NA	NA	Col-0	--	leaf	Hlg22-inHiltration_60min*	PECO:0007200 short day length exposure, flagellin 22 exposure	PO:0025034 leaf
31624491	PRJEB31312	ERX3191433	ERR3163349	flg22-infiltration_rep4_60min_sq4	NA	NA	Col-0	--	leaf	Hlg22-inHiltration_60min*	PECO:0007200 short day length exposure, flagellin 22 exposure	PO:0025034 leaf
31624491	PRJEB31312	ERX3191434	ERR3163350	flg22-infiltration_rep5_60min_sq1	NA	NA	Col-0	--	leaf	Hlg22-inHiltration_60min*	PECO:0007200 short day length exposure, flagellin 22 exposure	PO:0025034 leaf
31624491	PRJEB31312	ERX3191435	ERR3163351	flg22-infiltration_rep5_60min_sq2	NA	NA	Col-0	--	leaf	Hlg22-inHiltration_60min*	PECO:0007200 short day length exposure, flagellin 22 exposure	PO:0025034 leaf
31624491	PRJEB31312	ERX3191436	ERR3163352	flg22-infiltration_rep5_60min_sq3	NA	NA	Col-0	--	leaf	Hlg22-inHiltration_60min*	PECO:0007200 short day length exposure, flagellin 22 exposure	PO:0025034 leaf
31624491	PRJEB31312	ERX3191437	ERR3163353	flg22-infiltration_rep5_60min_sq4	NA	NA	Col-0	--	leaf	Hlg22-inHiltration_60min*	PECO:0007200 short day length exposure, flagellin 22 exposure	PO:0025034 leaf
31624491	PRJEB31312	ERX3191438	ERR3163354	flg22-infiltration_rep6_60min_sq1	NA	NA	Col-0	--	leaf	Hlg22-inHiltration_60min*	PECO:0007200 short day length exposure, flagellin 22 exposure	PO:0025034 leaf
31624491	PRJEB31312	ERX3191439	ERR3163355	flg22-infiltration_rep6_60min_sq2	NA	NA	Col-0	--	leaf	Hlg22-inHiltration_60min*	PECO:0007200 short day length exposure, flagellin 22 exposure	PO:0025034 leaf
31624491	PRJEB31312	ERX3191440	ERR3163356	flg22-infiltration_rep6_60min_sq3	NA	NA	Col-0	--	leaf	Hlg22-inHiltration_60min*	PECO:0007200 short day length exposure, flagellin 22 exposure	PO:0025034 leaf
31624491	PRJEB31312	ERX3191441	ERR3163357	flg22-infiltration_rep6_60min_sq4	NA	NA	Col-0	--	leaf	Hlg22-inHiltration_60min*	PECO:0007200 short day length exposure, flagellin 22 exposure	PO:0025034 leaf
31624491	PRJEB31312	ERX3191442	ERR3163358	h2o-infiltration_rep1_60min_sq1	NA	NA	Col-0	--	leaf	h2o-inHiltration_60min*	PECO:0001062 control exposure	PO:0025034 leaf
31624491	PRJEB31312	ERX3191443	ERR3163359	h2o-infiltration_rep1_60min_sq2	NA	NA	Col-0	--	leaf	h2o-inHiltration_60min*	PECO:0001062 control exposure	PO:0025034 leaf
31624491	PRJEB31312	ERX3191444	ERR3163360	h2o-infiltration_rep1_60min_sq3	NA	NA	Col-0	--	leaf	h2o-inHiltration_60min*	PECO:0001062 control exposure	PO:0025034 leaf
31624491	PRJEB31312	ERX3191445	ERR3163361	h2o-infiltration_rep1_60min_sq4	NA	NA	Col-0	--	leaf	h2o-inHiltration_60min*	PECO:0001062 control exposure	PO:0025034 leaf
31624491	PRJEB31312	ERX3191446	ERR3163362	h2o-infiltration_rep2_60min_sq1	NA	NA	Col-0	--	leaf	h2o-inHiltration_60min*	PECO:0001062 control exposure	PO:0025034 leaf
31624491	PRJEB31312	ERX3191447	ERR3163363	h2o-infiltration_rep2_60min_sq2	NA	NA	Col-0	--	leaf	h2o-inHiltration_60min*	PECO:0001062 control exposure	PO:0025034 leaf
31624491	PRJEB31312	ERX3191448	ERR3163364	h2o-infiltration_rep2_60min_sq3	NA	NA	Col-0	--	leaf	h2o-inHiltration_60min*	PECO:0001062 control exposure	PO:0025034 leaf
31624491	PRJEB31312	ERX3191449	ERR3163365	h2o-infiltration_rep2_60min_sq4	NA	NA	Col-0	--	leaf	h2o-inHiltration_60min*	PECO:0001062 control exposure	PO:0025034 leaf
31624491	PRJEB31312	ERX3191450	ERR3163366	h2o-infiltration_rep3_60min_sq1	NA	NA	Col-0	--	leaf	h2o-inHiltration_60min*	PECO:0001062 control exposure	PO:0025034 leaf
31624491	PRJEB31312	ERX3191451	ERR3163367	h2o-infiltration_rep3_60min_sq2	NA	NA	Col-0	--	leaf	h2o-inHiltration_60min*	PECO:0001062 control exposure	PO:0025034 leaf
31624491	PRJEB31312	ERX3191452	ERR3163368	h2o-infiltration_rep3_60min_sq3	NA	NA	Col-0	--	leaf	h2o-inHiltration_60min*	PECO:0001062 control exposure	PO:0025034 leaf
31624491	PRJEB31312	ERX3191453	ERR3163369	h2o-infiltration_rep3_60min_sq4	NA	NA	Col-0	--	leaf	h2o-inHiltration_60min*	PECO:0001062 control exposure	PO:0025034 leaf
31624491	PRJEB31312	ERX3191454	ERR3163370	h2o-infiltration_rep4_60min_sq1	NA	NA	Col-0	--	leaf	h2o-inHiltration_60min*	PECO:0001062 control exposure	PO:0025034 leaf
31624491	PRJEB31312	ERX3191455	ERR3163371	h2o-infiltration_rep4_60min_sq2	NA	NA	Col-0	--	leaf	h2o-inHiltration_60min*	PECO:0001062 control exposure	PO:0025034 leaf
31624491	PRJEB31312	ERX3191456	ERR3163372	h2o-infiltration_rep4_60min_sq3	NA	NA	Col-0	--	leaf	h2o-inHiltration_60min*	PECO:0001062 control exposure	PO:0025034 leaf
31624491	PRJEB31312	ERX3191457	ERR3163373	h2o-infiltration_rep4_60min_sq4	NA	NA	Col-0	--	leaf	h2o-inHiltration_60min*	PECO:0001062 control exposure	PO:0025034 leaf
31624491	PRJEB31312	ERX3191458	ERR3163374	h2o-infiltration_rep5_60min_sq1	NA	NA	Col-0	--	leaf	h2o-inHiltration_60min*	PECO:0001062 control exposure	PO:0025034 leaf
31624491	PRJEB31312	ERX3191459	ERR3163375	h2o-infiltration_rep5_60min_sq2	NA	NA	Col-0	--	leaf	h2o-inHiltration_60min*	PECO:0001062 control exposure	PO:0025034 leaf
31624491	PRJEB31312	ERX3191460	ERR3163376	h2o-infiltration_rep5_60min_sq3	NA	NA	Col-0	--	leaf	h2o-inHiltration_60min*	PECO:0001062 control exposure	PO:0025034 leaf
31624491	PRJEB31312	ERX3191461	ERR3163377	h2o-infiltration_rep5_60min_sq4	NA	NA	Col-0	--	leaf	h2o-inHiltration_60min*	PECO:0001062 control exposure	PO:0025034 leaf
31624491	PRJEB31312	ERX3191462	ERR3163378	h2o-infiltration_rep6_60min_sq1	NA	NA	Col-0	--	leaf	h2o-inHiltration_60min*	PECO:0001062 control exposure	PO:0025034 leaf
31624491	PRJEB31312	ERX3191463	ERR3163379	h2o-infiltration_rep6_60min_sq2	NA	NA	Col-0	--	leaf	h2o-inHiltration_60min*	PECO:0001062 control exposure	PO:0025034 leaf
31624491	PRJEB31312	ERX3191464	ERR3163380	h2o-infiltration_rep6_60min_sq3	NA	NA	Col-0	--	leaf	h2o-inHiltration_60min*	PECO:0001062 control exposure	PO:0025034 leaf
31624491	PRJEB31312	ERX3191465	ERR3163381	h2o-infiltration_rep6_60min_sq4	NA	NA	Col-0	--	leaf	h2o-inHiltration_60min*	PECO:0001062 control exposure	PO:0025034 leaf
31624491	PRJEB31337	ERX3196334	ERR3168386	GridSeq_flg22_rep1	NA	NA	Col-0	--	leaf	Hlg22	PECO:0007200 short day length exposure, flagellin 22 exposure	PO:0025034 leaf
31624491	PRJEB31337	ERX3196335	ERR3168387	TruSeq_flg22_rep1	NA	NA	Col-0	--	leaf	Hlg22	PECO:0007200 short day length exposure, flagellin 22 exposure	PO:0025034 leaf
31624491	PRJEB31337	ERX3196336	ERR3168388	GridSeq_flg22_rep2	NA	NA	Col-0	--	leaf	Hlg22	PECO:0007200 short day length exposure, flagellin 22 exposure	PO:0025034 leaf
31624491	PRJEB31337	ERX3196337	ERR3168389	TruSeq_flg22_rep2	NA	NA	Col-0	--	leaf	Hlg22	PECO:0007200 short day length exposure, flagellin 22 exposure	PO:0025034 leaf
31624491	PRJEB31337	ERX3196338	ERR3168390	GridSeq_flg22_rep3	NA	NA	Col-0	--	leaf	Hlg22	PECO:0007200 short day length exposure, flagellin 22 exposure	PO:0025034 leaf
31624491	PRJEB31337	ERX3196339	ERR3168391	TruSeq_flg22_rep3	NA	NA	Col-0	--	leaf	Hlg22	PECO:0007200 short day length exposure, flagellin 22 exposure	PO:0025034 leaf
31624491	PRJEB31337	ERX3196340	ERR3168392	GridSeq_h2o_rep1	NA	NA	Col-0	--	leaf	h2o	PECO:0007200 short day length exposure	PO:0025034 leaf
31624491	PRJEB31337	ERX3196341	ERR3168393	TruSeq_h2o_rep1	NA	NA	Col-0	--	leaf	h2o	PECO:0007200 short day length exposure	PO:0025034 leaf
31624491	PRJEB31337	ERX3196342	ERR3168394	GridSeq_h2o_rep2	NA	NA	Col-0	--	leaf	h2o	PECO:0007200 short day length exposure	PO:0025034 leaf
31624491	PRJEB31337	ERX3196343	ERR3168395	TruSeq_h2o_rep2	NA	NA	Col-0	--	leaf	h2o	PECO:0007200 short day length exposure	PO:0025034 leaf
31624491	PRJEB31337	ERX3196344	ERR3168396	GridSeq_h2o_rep3	NA	NA	Col-0	--	leaf	h2o	PECO:0007200 short day length exposure	PO:0025034 leaf
31624491	PRJEB31337	ERX3196345	ERR3168397	TruSeq_h2o_rep3	NA	NA	Col-0	--	leaf	h2o	PECO:0007200 short day length exposure	PO:0025034 leaf
31624491	PRJEB31313	ERX3196347	ERR3168399	flg22_h2o_spotting_rep1_sq1	NA	NA	Col-0	--	leaf	Hlg22_h2o	PECO:0007200 short day length exposure, flagellin 22 exposure	PO:0025034 leaf
31624491	PRJEB31313	ERX3196348	ERR3168400	flg22_h2o_spotting_rep4_sq1	NA	NA	Col-0	--	leaf	Hlg22_h2o	PECO:0007200 short day length exposure, flagellin 22 exposure	PO:0025034 leaf
31624491	PRJEB31313	ERX3196349	ERR3168401	flg22_h2o_spotting_rep1_sq2	NA	NA	Col-0	--	leaf	Hlg22_h2o	PECO:0007200 short day length exposure, flagellin 22 exposure	PO:0025034 leaf
31624491	PRJEB31313	ERX3196350	ERR3168402	flg22_h2o_spotting_rep4_sq2	NA	NA	Col-0	--	leaf	Hlg22_h2o	PECO:0007200 short day length exposure, flagellin 22 exposure	PO:0025034 leaf
31624491	PRJEB31313	ERX3196351	ERR3168403	flg22_h2o_spotting_rep1_sq3	NA	NA	Col-0	--	leaf	Hlg22_h2o	PECO:0007200 short day length exposure, flagellin 22 exposure	PO:0025034 leaf
31624491	PRJEB31313	ERX3196352	ERR3168404	flg22_h2o_spotting_rep4_sq3	NA	NA	Col-0	--	leaf	Hlg22_h2o	PECO:0007200 short day length exposure, flagellin 22 exposure	PO:0025034 leaf
31624491	PRJEB31313	ERX3196353	ERR3168405	flg22_h2o_spotting_rep1_sq4	NA	NA	Col-0	--	leaf	Hlg22_h2o	PECO:0007200 short day length exposure, flagellin 22 exposure	PO:0025034 leaf
31624491	PRJEB31313	ERX3196354	ERR3168406	flg22_h2o_spotting_rep4_sq4	NA	NA	Col-0	--	leaf	Hlg22_h2o	PECO:0007200 short day length exposure, flagellin 22 exposure	PO:0025034 leaf
31624491	PRJEB31313	ERX3196355	ERR3168407	flg22_h2o_spotting_rep1_sq5	NA	NA	Col-0	--	leaf	Hlg22_h2o	PECO:0007200 short day length exposure, flagellin 22 exposure	PO:0025034 leaf
31624491	PRJEB31313	ERX3196356	ERR3168408	flg22_h2o_spotting_rep4_sq5	NA	NA	Col-0	--	leaf	Hlg22_h2o	PECO:0007200 short day length exposure, flagellin 22 exposure	PO:0025034 leaf
31624491	PRJEB31313	ERX3196357	ERR3168409	flg22_h2o_spotting_rep1_sq6	NA	NA	Col-0	--	leaf	Hlg22_h2o	PECO:0007200 short day length exposure, flagellin 22 exposure	PO:0025034 leaf
31624491	PRJEB31313	ERX3196358	ERR3168410	flg22_h2o_spotting_rep4_sq6	NA	NA	Col-0	--	leaf	Hlg22_h2o	PECO:0007200 short day length exposure, flagellin 22 exposure	PO:0025034 leaf
31624491	PRJEB31313	ERX3196359	ERR3168411	flg22_h2o_spotting_rep1_sq7	NA	NA	Col-0	--	leaf	Hlg22_h2o	PECO:0007200 short day length exposure, flagellin 22 exposure	PO:0025034 leaf
31624491	PRJEB31313	ERX3196360	ERR3168412	flg22_h2o_spotting_rep4_sq7	NA	NA	Col-0	--	leaf	Hlg22_h2o	PECO:0007200 short day length exposure, flagellin 22 exposure	PO:0025034 leaf
31624491	PRJEB31313	ERX3196361	ERR3168413	flg22_h2o_spotting_rep1_sq8	NA	NA	Col-0	--	leaf	Hlg22_h2o	PECO:0007200 short day length exposure, flagellin 22 exposure	PO:0025034 leaf
31624491	PRJEB31313	ERX3196362	ERR3168414	flg22_h2o_spotting_rep4_sq8	NA	NA	Col-0	--	leaf	Hlg22_h2o	PECO:0007200 short day length exposure, flagellin 22 exposure	PO:0025034 leaf
31624491	PRJEB31313	ERX3196363	ERR3168415	flg22_h2o_spotting_rep2_sq1	NA	NA	Col-0	--	leaf	Hlg22_h2o	PECO:0007200 short day length exposure, flagellin 22 exposure	PO:0025034 leaf
31624491	PRJEB31313	ERX3196364	ERR3168416	flg22_h2o_spotting_rep5_sq1	NA	NA	Col-0	--	leaf	Hlg22_h2o	PECO:0007200 short day length exposure, flagellin 22 exposure	PO:0025034 leaf
31624491	PRJEB31313	ERX3196365	ERR3168417	flg22_h2o_spotting_rep2_sq2	NA	NA	Col-0	--	leaf	Hlg22_h2o	PECO:0007200 short day length exposure, flagellin 22 exposure	PO:0025034 leaf
31624491	PRJEB31313	ERX3196366	ERR3168418	flg22_h2o_spotting_rep5_sq2	NA	NA	Col-0	--	leaf	Hlg22_h2o	PECO:0007200 short day length exposure, flagellin 22 exposure	PO:0025034 leaf
31624491	PRJEB31313	ERX3196367	ERR3168419	flg22_h2o_spotting_rep2_sq3	NA	NA	Col-0	--	leaf	Hlg22_h2o	PECO:0007200 short day length exposure, flagellin 22 exposure	PO:0025034 leaf
31624491	PRJEB31313	ERX3196368	ERR3168420	flg22_h2o_spotting_rep5_sq3	NA	NA	Col-0	--	leaf	Hlg22_h2o	PECO:0007200 short day length exposure, flagellin 22 exposure	PO:0025034 leaf
31624491	PRJEB31313	ERX3196369	ERR3168421	flg22_h2o_spotting_rep2_sq4	NA	NA	Col-0	--	leaf	Hlg22_h2o	PECO:0007200 short day length exposure, flagellin 22 exposure	PO:0025034 leaf
31624491	PRJEB31313	ERX3196370	ERR3168422	flg22_h2o_spotting_rep5_sq4	NA	NA	Col-0	--	leaf	Hlg22_h2o	PECO:0007200 short day length exposure, flagellin 22 exposure	PO:0025034 leaf
31624491	PRJEB31313	ERX3196371	ERR3168423	flg22_h2o_spotting_rep2_sq5	NA	NA	Col-0	--	leaf	Hlg22_h2o	PECO:0007200 short day length exposure, flagellin 22 exposure	PO:0025034 leaf
31624491	PRJEB31313	ERX3196372	ERR3168424	flg22_h2o_spotting_rep5_sq5	NA	NA	Col-0	--	leaf	Hlg22_h2o	PECO:0007200 short day length exposure, flagellin 22 exposure	PO:0025034 leaf
31624491	PRJEB31313	ERX3196373	ERR3168425	flg22_h2o_spotting_rep2_sq6	NA	NA	Col-0	--	leaf	Hlg22_h2o	PECO:0007200 short day length exposure, flagellin 22 exposure	PO:0025034 leaf
31624491	PRJEB31313	ERX3196374	ERR3168426	flg22_h2o_spotting_rep5_sq6	NA	NA	Col-0	--	leaf	Hlg22_h2o	PECO:0007200 short day length exposure, flagellin 22 exposure	PO:0025034 leaf
31624491	PRJEB31313	ERX3196375	ERR3168427	flg22_h2o_spotting_rep2_sq7	NA	NA	Col-0	--	leaf	Hlg22_h2o	PECO:0007200 short day length exposure, flagellin 22 exposure	PO:0025034 leaf
31624491	PRJEB31313	ERX3196376	ERR3168428	flg22_h2o_spotting_rep5_sq7	NA	NA	Col-0	--	leaf	Hlg22_h2o	PECO:0007200 short day length exposure, flagellin 22 exposure	PO:0025034 leaf
31624491	PRJEB31313	ERX3196377	ERR3168429	flg22_h2o_spotting_rep2_sq8	NA	NA	Col-0	--	leaf	Hlg22_h2o	PECO:0007200 short day length exposure, flagellin 22 exposure	PO:0025034 leaf
31624491	PRJEB31313	ERX3196378	ERR3168430	flg22_h2o_spotting_rep5_sq8	NA	NA	Col-0	--	leaf	Hlg22_h2o	PECO:0007200 short day length exposure, flagellin 22 exposure	PO:0025034 leaf
31624491	PRJEB31313	ERX3196379	ERR3168431	flg22_h2o_spotting_rep3_sq1	NA	NA	Col-0	--	leaf	Hlg22_h2o	PECO:0007200 short day length exposure, flagellin 22 exposure	PO:0025034 leaf
31624491	PRJEB31313	ERX3196380	ERR3168432	flg22_h2o_spotting_rep6_sq1	NA	NA	Col-0	--	leaf	Hlg22_h2o	PECO:0007200 short day length exposure, flagellin 22 exposure	PO:0025034 leaf
31624491	PRJEB31313	ERX3196381	ERR3168433	flg22_h2o_spotting_rep3_sq2	NA	NA	Col-0	--	leaf	Hlg22_h2o	PECO:0007200 short day length exposure, flagellin 22 exposure	PO:0025034 leaf
31624491	PRJEB31313	ERX3196382	ERR3168434	flg22_h2o_spotting_rep6_sq2	NA	NA	Col-0	--	leaf	Hlg22_h2o	PECO:0007200 short day length exposure, flagellin 22 exposure	PO:0025034 leaf
31624491	PRJEB31313	ERX3196383	ERR3168435	flg22_h2o_spotting_rep3_sq3	NA	NA	Col-0	--	leaf	Hlg22_h2o	PECO:0007200 short day length exposure, flagellin 22 exposure	PO:0025034 leaf
31624491	PRJEB31313	ERX3196384	ERR3168436	flg22_h2o_spotting_rep6_sq3	NA	NA	Col-0	--	leaf	Hlg22_h2o	PECO:0007200 short day length exposure, flagellin 22 exposure	PO:0025034 leaf
31624491	PRJEB31313	ERX3196385	ERR3168437	flg22_h2o_spotting_rep3_sq4	NA	NA	Col-0	--	leaf	Hlg22_h2o	PECO:0007200 short day length exposure, flagellin 22 exposure	PO:0025034 leaf
31624491	PRJEB31313	ERX3196386	ERR3168438	flg22_h2o_spotting_rep6_sq4	NA	NA	Col-0	--	leaf	Hlg22_h2o	PECO:0007200 short day length exposure, flagellin 22 exposure	PO:0025034 leaf
31624491	PRJEB31313	ERX3196387	ERR3168439	flg22_h2o_spotting_rep3_sq5	NA	NA	Col-0	--	leaf	Hlg22_h2o	PECO:0007200 short day length exposure, flagellin 22 exposure	PO:0025034 leaf
31624491	PRJEB31313	ERX3196388	ERR3168440	flg22_h2o_spotting_rep6_sq5	NA	NA	Col-0	--	leaf	Hlg22_h2o	PECO:0007200 short day length exposure, flagellin 22 exposure	PO:0025034 leaf
31624491	PRJEB31313	ERX3196389	ERR3168441	flg22_h2o_spotting_rep3_sq6	NA	NA	Col-0	--	leaf	Hlg22_h2o	PECO:0007200 short day length exposure, flagellin 22 exposure	PO:0025034 leaf
31624491	PRJEB31313	ERX3196390	ERR3168442	flg22_h2o_spotting_rep6_sq6	NA	NA	Col-0	--	leaf	Hlg22_h2o	PECO:0007200 short day length exposure, flagellin 22 exposure	PO:0025034 leaf
31624491	PRJEB31313	ERX3196391	ERR3168443	flg22_h2o_spotting_rep3_sq7	NA	NA	Col-0	--	leaf	Hlg22_h2o	PECO:0007200 short day length exposure, flagellin 22 exposure	PO:0025034 leaf
31624491	PRJEB31313	ERX3196392	ERR3168444	flg22_h2o_spotting_rep6_sq7	NA	NA	Col-0	--	leaf	Hlg22_h2o	PECO:0007200 short day length exposure, flagellin 22 exposure	PO:0025034 leaf
31624491	PRJEB31313	ERX3196393	ERR3168445	flg22_h2o_spotting_rep3_sq8	NA	NA	Col-0	--	leaf	Hlg22_h2o	PECO:0007200 short day length exposure, flagellin 22 exposure	PO:0025034 leaf
31624491	PRJEB31313	ERX3196394	ERR3168446	flg22_h2o_spotting_rep6_sq8	NA	NA	Col-0	--	leaf	Hlg22_h2o	PECO:0007200 short day length exposure, flagellin 22 exposure	PO:0025034 leaf
31624491	PRJEB31314	ERX3196395	ERR3168447	leaf-untreated_sq1_rep2	NA	NA	Col-0	--	leaf	untreated	PECO:0007200 short day length exposure	PO:0025034 leaf
31624491	PRJEB31314	ERX3196396	ERR3168448	leaf-untreated_sq5_rep2	NA	NA	Col-0	--	leaf	untreated	PECO:0007200 short day length exposure	PO:0025034 leaf
31624491	PRJEB31314	ERX3196397	ERR3168449	leaf-untreated_sq1_rep3	NA	NA	Col-0	--	leaf	untreated	PECO:0007200 short day length exposure	PO:0025034 leaf
31624491	PRJEB31314	ERX3196398	ERR3168450	leaf-untreated_sq5_rep3	NA	NA	Col-0	--	leaf	untreated	PECO:0007200 short day length exposure	PO:0025034 leaf
31624491	PRJEB31314	ERX3196399	ERR3168451	leaf-untreated_sq2_rep1	NA	NA	Col-0	--	leaf	untreated	PECO:0007200 short day length exposure	PO:0025034 leaf
31624491	PRJEB31314	ERX3196400	ERR3168452	leaf-untreated_sq6_rep1	NA	NA	Col-0	--	leaf	untreated	PECO:0007200 short day length exposure	PO:0025034 leaf
31624491	PRJEB31314	ERX3196401	ERR3168453	leaf-untreated_sq2_rep2	NA	NA	Col-0	--	leaf	untreated	PECO:0007200 short day length exposure	PO:0025034 leaf
31624491	PRJEB31314	ERX3196402	ERR3168454	leaf-untreated_sq6_rep2	NA	NA	Col-0	--	leaf	untreated	PECO:0007200 short day length exposure	PO:0025034 leaf
31624491	PRJEB31314	ERX3196403	ERR3168455	leaf-untreated_sq2_rep3	NA	NA	Col-0	--	leaf	untreated	PECO:0007200 short day length exposure	PO:0025034 leaf
31624491	PRJEB31314	ERX3196404	ERR3168456	leaf-untreated_sq6_rep3	NA	NA	Col-0	--	leaf	untreated	PECO:0007200 short day length exposure	PO:0025034 leaf
31624491	PRJEB31314	ERX3196405	ERR3168457	leaf-untreated_sq3_rep1	NA	NA	Col-0	--	leaf	untreated	PECO:0007200 short day length exposure	PO:0025034 leaf
31624491	PRJEB31314	ERX3196406	ERR3168458	leaf-untreated_sq7_rep1	NA	NA	Col-0	--	leaf	untreated	PECO:0007200 short day length exposure	PO:0025034 leaf
31624491	PRJEB31314	ERX3196407	ERR3168459	leaf-untreated_sq3_rep2	NA	NA	Col-0	--	leaf	untreated	PECO:0007200 short day length exposure	PO:0025034 leaf
31624491	PRJEB31314	ERX3196408	ERR3168460	leaf-untreated_sq7_rep2	NA	NA	Col-0	--	leaf	untreated	PECO:0007200 short day length exposure	PO:0025034 leaf
31624491	PRJEB31314	ERX3196409	ERR3168461	leaf-untreated_sq3_rep3	NA	NA	Col-0	--	leaf	untreated	PECO:0007200 short day length exposure	PO:0025034 leaf
31624491	PRJEB31314	ERX3196410	ERR3168462	leaf-untreated_sq7_rep3	NA	NA	Col-0	--	leaf	untreated	PECO:0007200 short day length exposure	PO:0025034 leaf
31624491	PRJEB31314	ERX3196411	ERR3168463	leaf-untreated_sq4_rep1	NA	NA	Col-0	--	leaf	untreated	PECO:0007200 short day length exposure	PO:0025034 leaf
31624491	PRJEB31314	ERX3196412	ERR3168464	leaf-untreated_sq8_rep1	NA	NA	Col-0	--	leaf	untreated	PECO:0007200 short day length exposure	PO:0025034 leaf
31624491	PRJEB31314	ERX3196413	ERR3168465	leaf-untreated_sq4_rep2	NA	NA	Col-0	--	leaf	untreated	PECO:0007200 short day length exposure	PO:0025034 leaf
31624491	PRJEB31314	ERX3196414	ERR3168466	leaf-untreated_sq8_rep2	NA	NA	Col-0	--	leaf	untreated	PECO:0007200 short day length exposure	PO:0025034 leaf
31624491	PRJEB31314	ERX3196415	ERR3168467	leaf-untreated_sq4_rep3	NA	NA	Col-0	--	leaf	untreated	PECO:0007200 short day length exposure	PO:0025034 leaf
31624491	PRJEB31314	ERX3196416	ERR3168468	leaf-untreated_sq8_rep3	NA	NA	Col-0	--	leaf	untreated	PECO:0007200 short day length exposure	PO:0025034 leaf
31624491	PRJEB31314	ERX3196417	ERR3168469	leaf-untreated_sq5_rep1	NA	NA	Col-0	--	leaf	untreated	PECO:0007200 short day length exposure	PO:0025034 leaf
30760482	PRJEB28610	ERX3198046	ERR3170100	Col-0-mRNA-light-23-1	NA	NA	Col-0	--	seedlings	Mock	PECO:0001062 control exposure	PO:0000003 whole plant
30760482	PRJEB28610	ERX3198047	ERR3170101	Col-0-mRNA-light-23-2	NA	NA	Col-0	--	seedlings	Mock	PECO:0001062 control exposure	PO:0000003 whole plant
30760482	PRJEB28610	ERX3198048	ERR3170102	Col-0-mRNA-light-23-3	NA	NA	Col-0	--	seedlings	Mock	PECO:0001062 control exposure	PO:0000003 whole plant
30760482	PRJEB28610	ERX3198049	ERR3170103	Col-0-mRNA-dark-23-1	NA	NA	Col-0	--	seedlings	dark 4d	PECO:0007270 continuous dark (no light) exposure	PO:0000003 whole plant
30760482	PRJEB28610	ERX3198050	ERR3170104	Col-0-mRNA-dark-23-2	NA	NA	Col-0	--	seedlings	dark 4d	PECO:0007270 continuous dark (no light) exposure	PO:0000003 whole plant
30760482	PRJEB28610	ERX3198051	ERR3170105	Col-0-mRNA-dark-23-3	NA	NA	Col-0	--	seedlings	dark 4d	PECO:0007270 continuous dark (no light) exposure	PO:0000003 whole plant
30760482	PRJEB28610	ERX3198058	ERR3170112	Col-0-mRNA-light-16-1	NA	NA	Col-0	--	seedlings	Mock	PECO:0007332 cold air temperature exposure	PO:0000003 whole plant
30760482	PRJEB28610	ERX3198059	ERR3170113	Col-0-mRNA-light-16-2	NA	NA	Col-0	--	seedlings	Mock	PECO:0007332 cold air temperature exposure	PO:0000003 whole plant
30760482	PRJEB28610	ERX3198060	ERR3170114	Col-0-mRNA-light-16-3	NA	NA	Col-0	--	seedlings	Mock	PECO:0007332 cold air temperature exposure	PO:0000003 whole plant
30760482	PRJEB28610	ERX3198061	ERR3170115	Col-0-mRNA-dark-16-1	NA	NA	Col-0	--	seedlings	4-day dark treatment at 16¡æ	PECO:0007270 continuous dark (no light) exposure, PECO:0007332 cold air temperature exposure	PO:0000003 whole plant
30760482	PRJEB28610	ERX3198062	ERR3170116	Col-0-mRNA-dark-16-2	NA	NA	Col-0	--	seedlings	4-day dark treatment at 16¡æ	PECO:0007270 continuous dark (no light) exposure, PECO:0007332 cold air temperature exposure	PO:0000003 whole plant
30760482	PRJEB28610	ERX3198063	ERR3170117	Col-0-mRNA-dark-16-3	NA	NA	Col-0	--	seedlings	4-day dark treatment at 16¡æ	PECO:0007270 continuous dark (no light) exposure, PECO:0007332 cold air temperature exposure	PO:0000003 whole plant
31624491	PRJEB31314	ERX3264955	ERR3237577	leaf-untreated_sq1_rep1	NA	NA	Col-0	--	leaf	untreated	PECO:0007200 short day length exposure	PO:0025034 leaf
31624491	PRJEB31803	ERX3265289	ERR3237911	albugo_rep1-ctrl_sq1	NA	NA	Col-0	--	leaf	control	PECO:0007200 short day length exposure	PO:0025034 leaf
31624491	PRJEB31803	ERX3265290	ERR3237912	albugo_rep1-ctrl_sq2	NA	NA	Col-0	--	leaf	control	PECO:0007200 short day length exposure	PO:0025034 leaf
31624491	PRJEB31803	ERX3265291	ERR3237913	albugo_rep1-ctrl_sq3	NA	NA	Col-0	--	leaf	control	PECO:0007200 short day length exposure	PO:0025034 leaf
31624491	PRJEB31803	ERX3265292	ERR3237914	albugo_rep1-ctrl_sq4	NA	NA	Col-0	--	leaf	control	PECO:0007200 short day length exposure	PO:0025034 leaf
31624491	PRJEB31803	ERX3265293	ERR3237915	albugo_rep1-ctrl_sq5	NA	NA	Col-0	--	leaf	control	PECO:0007200 short day length exposure	PO:0025034 leaf
31624491	PRJEB31803	ERX3265294	ERR3237916	albugo_rep1_sq1	NA	NA	Col-0	--	leaf	GaST-seq Albugo laibachii A. thaliana interaction	PECO:0007200 short day length exposure, PECO:0007233 fungal plant exposure, Albugo laibachii	PO:0025034 leaf
31624491	PRJEB31803	ERX3265295	ERR3237917	albugo_rep1_sq2	NA	NA	Col-0	--	leaf	GaST-seq Albugo laibachii A. thaliana interaction	PECO:0007200 short day length exposure, PECO:0007233 fungal plant exposure, Albugo laibachii	PO:0025034 leaf
31624491	PRJEB31803	ERX3265296	ERR3237918	albugo_rep1_sq3	NA	NA	Col-0	--	leaf	GaST-seq Albugo laibachii A. thaliana interaction	PECO:0007200 short day length exposure, PECO:0007233 fungal plant exposure, Albugo laibachii	PO:0025034 leaf
31624491	PRJEB31803	ERX3265297	ERR3237919	albugo_rep1_sq4	NA	NA	Col-0	--	leaf	GaST-seq Albugo laibachii A. thaliana interaction	PECO:0007200 short day length exposure, PECO:0007233 fungal plant exposure, Albugo laibachii	PO:0025034 leaf
31624491	PRJEB31803	ERX3265298	ERR3237920	albugo_rep1_sq5	NA	NA	Col-0	--	leaf	GaST-seq Albugo laibachii A. thaliana interaction	PECO:0007200 short day length exposure, PECO:0007233 fungal plant exposure, Albugo laibachii	PO:0025034 leaf
31624491	PRJEB31803	ERX3265299	ERR3237921	albugo_rep2-ctrl_sq1	NA	NA	Col-0	--	leaf	control	PECO:0007200 short day length exposure	PO:0025034 leaf
31624491	PRJEB31803	ERX3265300	ERR3237922	albugo_rep2-ctrl_sq2	NA	NA	Col-0	--	leaf	control	PECO:0007200 short day length exposure	PO:0025034 leaf
31624491	PRJEB31803	ERX3265301	ERR3237923	albugo_rep2-ctrl_sq3	NA	NA	Col-0	--	leaf	control	PECO:0007200 short day length exposure	PO:0025034 leaf
31624491	PRJEB31803	ERX3265302	ERR3237924	albugo_rep2-ctrl_sq4	NA	NA	Col-0	--	leaf	control	PECO:0007200 short day length exposure	PO:0025034 leaf
31624491	PRJEB31803	ERX3265303	ERR3237925	albugo_rep2-ctrl_sq5	NA	NA	Col-0	--	leaf	control	PECO:0007200 short day length exposure	PO:0025034 leaf
31624491	PRJEB31803	ERX3265304	ERR3237926	albugo_rep2_sq1	NA	NA	Col-0	--	leaf	GaST-seq Albugo laibachii A. thaliana interaction	PECO:0007200 short day length exposure, PECO:0007233 fungal plant exposure, Albugo laibachii	PO:0025034 leaf
31624491	PRJEB31803	ERX3265305	ERR3237927	albugo_rep2_sq2	NA	NA	Col-0	--	leaf	GaST-seq Albugo laibachii A. thaliana interaction	PECO:0007200 short day length exposure, PECO:0007233 fungal plant exposure, Albugo laibachii	PO:0025034 leaf
31624491	PRJEB31803	ERX3265306	ERR3237928	albugo_rep2_sq3	NA	NA	Col-0	--	leaf	GaST-seq Albugo laibachii A. thaliana interaction	PECO:0007200 short day length exposure, PECO:0007233 fungal plant exposure, Albugo laibachii	PO:0025034 leaf
31624491	PRJEB31803	ERX3265307	ERR3237929	albugo_rep2_sq4	NA	NA	Col-0	--	leaf	GaST-seq Albugo laibachii A. thaliana interaction	PECO:0007200 short day length exposure, PECO:0007233 fungal plant exposure, Albugo laibachii	PO:0025034 leaf
31624491	PRJEB31803	ERX3265308	ERR3237930	albugo_rep2_sq5	NA	NA	Col-0	--	leaf	GaST-seq Albugo laibachii A. thaliana interaction	PECO:0007200 short day length exposure, PECO:0007233 fungal plant exposure, Albugo laibachii	PO:0025034 leaf
32314836	PRJEB32446	ERX3336168	ERR3310285	E-MTAB-7933:Col_LL_24_A	NA	NA	Col-0	wild type	whole organism	LL_24h*	PECO:0007162 continuous light exposure	PO:0000003 whole plant
32314836	PRJEB32446	ERX3336169	ERR3310286	E-MTAB-7933:Col_LL_24_B	NA	NA	Col-0	wild type	whole organism	LL_24h*	PECO:0007162 continuous light exposure	PO:0000003 whole plant
32314836	PRJEB32446	ERX3336170	ERR3310287	E-MTAB-7933:Col_LL_28_A	NA	NA	Col-0	wild type	whole organism	LL_28h*	PECO:0007162 continuous light exposure	PO:0000003 whole plant
32314836	PRJEB32446	ERX3336171	ERR3310288	E-MTAB-7933:Col_LL_28_B	NA	NA	Col-0	wild type	whole organism	LL_28h*	PECO:0007162 continuous light exposure	PO:0000003 whole plant
32314836	PRJEB32446	ERX3336172	ERR3310289	E-MTAB-7933:Col_LL_32_A	NA	NA	Col-0	wild type	whole organism	LL_32h*	PECO:0007162 continuous light exposure	PO:0000003 whole plant
32314836	PRJEB32446	ERX3336173	ERR3310290	E-MTAB-7933:Col_LL_32_B	NA	NA	Col-0	wild type	whole organism	LL_32h*	PECO:0007162 continuous light exposure	PO:0000003 whole plant
32314836	PRJEB32446	ERX3336174	ERR3310291	E-MTAB-7933:Col_LL_36_A	NA	NA	Col-0	wild type	whole organism	LL_36h*	PECO:0007162 continuous light exposure	PO:0000003 whole plant
32314836	PRJEB32446	ERX3336175	ERR3310292	E-MTAB-7933:Col_LL_36_B	NA	NA	Col-0	wild type	whole organism	LL_36h*	PECO:0007162 continuous light exposure	PO:0000003 whole plant
32314836	PRJEB32446	ERX3336176	ERR3310293	E-MTAB-7933:Col_LL_40_A	NA	NA	Col-0	wild type	whole organism	LL_40h*	PECO:0007162 continuous light exposure	PO:0000003 whole plant
32314836	PRJEB32446	ERX3336177	ERR3310294	E-MTAB-7933:Col_LL_40_B	NA	NA	Col-0	wild type	whole organism	LL_40h*	PECO:0007162 continuous light exposure	PO:0000003 whole plant
32314836	PRJEB32446	ERX3336178	ERR3310295	E-MTAB-7933:Col_LL_44_A	NA	NA	Col-0	wild type	whole organism	LL_44h*	PECO:0007162 continuous light exposure	PO:0000003 whole plant
32314836	PRJEB32446	ERX3336179	ERR3310296	E-MTAB-7933:Col_LL_44_B	NA	NA	Col-0	wild type	whole organism	LL_44h*	PECO:0007162 continuous light exposure	PO:0000003 whole plant
32314836	PRJEB32446	ERX3336180	ERR3310297	E-MTAB-7933:Col_LL_48_A	NA	NA	Col-0	wild type	whole organism	LL_48h*	PECO:0007162 continuous light exposure	PO:0000003 whole plant
32314836	PRJEB32446	ERX3336181	ERR3310298	E-MTAB-7933:Col_LL_48_B	NA	NA	Col-0	wild type	whole organism	LL_48h*	PECO:0007162 continuous light exposure	PO:0000003 whole plant
32314836	PRJEB32446	ERX3336182	ERR3310299	E-MTAB-7933:Col_LL_52_A	NA	NA	Col-0	wild type	whole organism	LL_52h*	PECO:0007162 continuous light exposure	PO:0000003 whole plant
32314836	PRJEB32446	ERX3336183	ERR3310300	E-MTAB-7933:Col_LL_52_B	NA	NA	Col-0	wild type	whole organism	LL_52h*	PECO:0007162 continuous light exposure	PO:0000003 whole plant
32314836	PRJEB32446	ERX3336184	ERR3310301	E-MTAB-7933:Col_LL_56_A	NA	NA	Col-0	wild type	whole organism	LL_56h*	PECO:0007162 continuous light exposure	PO:0000003 whole plant
32314836	PRJEB32446	ERX3336185	ERR3310302	E-MTAB-7933:Col_LL_56_B	NA	NA	Col-0	wild type	whole organism	LL_56h*	PECO:0007162 continuous light exposure	PO:0000003 whole plant
32314836	PRJEB32446	ERX3336186	ERR3310303	E-MTAB-7933:Col_LL_60_A	NA	NA	Col-0	wild type	whole organism	LL_60h*	PECO:0007162 continuous light exposure	PO:0000003 whole plant
32314836	PRJEB32446	ERX3336187	ERR3310304	E-MTAB-7933:Col_LL_60_B	NA	NA	Col-0	wild type	whole organism	LL_60h*	PECO:0007162 continuous light exposure	PO:0000003 whole plant
32314836	PRJEB32446	ERX3336188	ERR3310305	E-MTAB-7933:Col_LL_64_A	NA	NA	Col-0	wild type	whole organism	LL_64h*	PECO:0007162 continuous light exposure	PO:0000003 whole plant
32314836	PRJEB32446	ERX3336189	ERR3310306	E-MTAB-7933:Col_LL_64_B	NA	NA	Col-0	wild type	whole organism	LL_64h*	PECO:0007162 continuous light exposure	PO:0000003 whole plant
32314836	PRJEB32446	ERX3336190	ERR3310307	E-MTAB-7933:Col_LL_68_A	NA	NA	Col-0	wild type	whole organism	LL_68h*	PECO:0007162 continuous light exposure	PO:0000003 whole plant
32314836	PRJEB32446	ERX3336191	ERR3310308	E-MTAB-7933:Col_LL_68_B	NA	NA	Col-0	wild type	whole organism	LL_68h*	PECO:0007162 continuous light exposure	PO:0000003 whole plant
32188942	PRJEB32665	ERX3358103	ERR3333388	Sample 1_p	NA	NA	Col-0	wild type	sepal	--	PECO:0007162 continuous light exposure	PO:0009001 fruit OR PO:0009046 flower
32188942	PRJEB32665	ERX3358104	ERR3333389	Sample 10_p	NA	NA	Col-0	wild type	stem node	--	PECO:0007162 continuous light exposure	PO:0009006 shoot system
32188942	PRJEB32665	ERX3358105	ERR3333390	Sample 11_p	NA	NA	Col-0	wild type	stem internode	--	PECO:0007162 continuous light exposure	PO:0009006 shoot system
32188942	PRJEB32665	ERX3358106	ERR3333391	Sample 12_p	NA	NA	Col-0	wild type	cauline leaf	--	PECO:0007162 continuous light exposure	PO:0025034 leaf
32188942	PRJEB32665	ERX3358107	ERR3333392	Sample 13_p	NA	NA	Col-0	wild type	rosette leaf	--	PECO:0007162 continuous light exposure	PO:0025034 leaf
32188942	PRJEB32665	ERX3358108	ERR3333393	Sample 14_p	NA	NA	Col-0	wild type	rosette leaf	--	PECO:0007162 continuous light exposure	PO:0025034 leaf
32188942	PRJEB32665	ERX3358109	ERR3333394	Sample 15_p	NA	NA	Col-0	wild type	petiole	--	PECO:0007162 continuous light exposure	PO:0025034 leaf
32188942	PRJEB32665	ERX3358110	ERR3333395	Sample 16_p	NA	NA	Col-0	wild type	adult vascular leaf	--	PECO:0007162 continuous light exposure	PO:0025034 leaf
32188942	PRJEB32665	ERX3358111	ERR3333396	Sample 17_p	NA	NA	Col-0	wild type	root	--	PECO:0007162 continuous light exposure	PO:0009005 root
32188942	PRJEB32665	ERX3358112	ERR3333397	Sample 18_p	NA	NA	Col-0	wild type	flower pedicel	--	PECO:0007162 continuous light exposure	PO:0009001 fruit OR PO:0009046 flower
32188942	PRJEB32665	ERX3358113	ERR3333398	Sample 19_p	NA	NA	Col-0	wild type	flower	--	PECO:0007162 continuous light exposure	PO:0009001 fruit OR PO:0009046 flower
32188942	PRJEB32665	ERX3358114	ERR3333399	Sample 2_p	NA	NA	Col-0	wild type	petal	--	PECO:0007162 continuous light exposure	PO:0009001 fruit OR PO:0009046 flower
32188942	PRJEB32665	ERX3358115	ERR3333400	Sample 20_p	NA	NA	Col-0	wild type	fruit septum	--	PECO:0007162 continuous light exposure	PO:0009001 fruit OR PO:0009046 flower
32188942	PRJEB32665	ERX3358116	ERR3333401	Sample 21_p	NA	NA	Col-0	wild type	fruit valve	--	PECO:0007162 continuous light exposure	PO:0009001 fruit OR PO:0009046 flower
32188942	PRJEB32665	ERX3358117	ERR3333402	Sample 22_p	NA	NA	Col-0	wild type	plant callus	--	PECO:0007162 continuous light exposure	PO:0009006 shoot system
32188942	PRJEB32665	ERX3358118	ERR3333403	Sample 23_p	NA	NA	Col-0	wild type	plant callus	--	PECO:0007162 continuous light exposure	PO:0009006 shoot system
32188942	PRJEB32665	ERX3358119	ERR3333404	Sample 24_p	NA	NA	Col-0	wild type	root	--	PECO:0007162 continuous light exposure	PO:0009005 root
32188942	PRJEB32665	ERX3358120	ERR3333405	Sample 25_p	NA	NA	Col-0	wild type	root	--	PECO:0007162 continuous light exposure	PO:0009005 root
32188942	PRJEB32665	ERX3358121	ERR3333406	Sample 26_p	NA	NA	Col-0	wild type	cotyledon	--	PECO:0007162 continuous light exposure	PO:0025034 leaf
32188942	PRJEB32665	ERX3358122	ERR3333407	Sample 27_p	NA	NA	Col-0	wild type	hypocotyl	--	PECO:0007162 continuous light exposure	PO:0009006 shoot system
32188942	PRJEB32665	ERX3358123	ERR3333408	Sample 28_p	NA	NA	Col-0	wild type	root tip	--	PECO:0007162 continuous light exposure	PO:0009005 root
32188942	PRJEB32665	ERX3358124	ERR3333409	Sample 29_p	NA	NA	Col-0	wild type	root tip	--	PECO:0007162 continuous light exposure	PO:0009005 root
32188942	PRJEB32665	ERX3358125	ERR3333410	Sample 3_p	NA	NA	Col-0	wild type	stamen	--	PECO:0007162 continuous light exposure	PO:0009001 fruit OR PO:0009046 flower
32188942	PRJEB32665	ERX3358126	ERR3333411	Sample 30_p	NA	NA	Col-0	wild type	mixed shoot apical meristem, cotyledon and first leaves	--	PECO:0007162 continuous light exposure	PO:0009006 shoot system
32188942	PRJEB32665	ERX3358127	ERR3333412	Sample 31_p	NA	NA	Col-0	wild type	cotyledon	--	PECO:0007162 continuous light exposure	PO:0025034 leaf
32188942	PRJEB32665	ERX3358128	ERR3333413	Sample 32_p	NA	NA	Col-0	wild type	rosette leaf	--	PECO:0007162 continuous light exposure	PO:0025034 leaf
32188942	PRJEB32665	ERX3358129	ERR3333414	Sample 33_p	NA	NA	Col-0	wild type	rosette leaf	--	PECO:0007162 continuous light exposure	PO:0025034 leaf
32188942	PRJEB32665	ERX3358130	ERR3333415	Sample 34_p	NA	NA	Col-0	wild type	rosette leaf	--	PECO:0007162 continuous light exposure	PO:0025034 leaf
32188942	PRJEB32665	ERX3358131	ERR3333416	Sample 35_p	NA	NA	Col-0	wild type	rosette leaf	--	PECO:0007162 continuous light exposure	PO:0025034 leaf
32188942	PRJEB32665	ERX3358132	ERR3333417	Sample 36_p	NA	NA	Col-0	wild type	rosette leaf	--	PECO:0007162 continuous light exposure	PO:0025034 leaf
32188942	PRJEB32665	ERX3358133	ERR3333418	Sample 37_p	NA	NA	Col-0	wild type	rosette leaf	--	PECO:0007162 continuous light exposure	PO:0025034 leaf
32188942	PRJEB32665	ERX3358134	ERR3333419	Sample 38_p	NA	NA	Col-0	wild type	rosette leaf	--	PECO:0007162 continuous light exposure	PO:0025034 leaf
32188942	PRJEB32665	ERX3358135	ERR3333420	Sample 39_p	NA	NA	Col-0	wild type	rosette leaf	--	PECO:0007162 continuous light exposure	PO:0025034 leaf
32188942	PRJEB32665	ERX3358136	ERR3333421	Sample 4_p	NA	NA	Col-0	wild type	carpel	--	PECO:0007162 continuous light exposure	PO:0009001 fruit OR PO:0009046 flower
32188942	PRJEB32665	ERX3358137	ERR3333422	Sample 40_p	NA	NA	Col-0	wild type	rosette leaf	--	PECO:0007162 continuous light exposure	PO:0025034 leaf
32188942	PRJEB32665	ERX3358138	ERR3333423	Sample 41_p	NA	NA	Col-0	wild type	rosette leaf	--	PECO:0007162 continuous light exposure	PO:0025034 leaf
32188942	PRJEB32665	ERX3358139	ERR3333424	Sample 42_p	NA	NA	Col-0	wild type	rosette leaf	--	PECO:0007162 continuous light exposure	PO:0025034 leaf
32188942	PRJEB32665	ERX3358140	ERR3333425	Sample 43_p	NA	NA	Col-0	wild type	rosette leaf	--	PECO:0007162 continuous light exposure	PO:0025034 leaf
32188942	PRJEB32665	ERX3358141	ERR3333426	Sample 44_p	NA	NA	Col-0	wild type	flower	--	PECO:0007162 continuous light exposure	PO:0009001 fruit OR PO:0009046 flower
32188942	PRJEB32665	ERX3358142	ERR3333427	Sample 45_p	NA	NA	Col-0	wild type	flower	--	PECO:0007162 continuous light exposure	PO:0009001 fruit OR PO:0009046 flower
32188942	PRJEB32665	ERX3358143	ERR3333428	Sample 46_p	NA	NA	Col-0	wild type	flower	--	PECO:0007162 continuous light exposure	PO:0009001 fruit OR PO:0009046 flower
32188942	PRJEB32665	ERX3358144	ERR3333429	Sample 47_p	NA	NA	Col-0	wild type	flower	--	PECO:0007162 continuous light exposure	PO:0009001 fruit OR PO:0009046 flower
32188942	PRJEB32665	ERX3358145	ERR3333430	Sample 48_p	NA	NA	Col-0	wild type	flower	--	PECO:0007162 continuous light exposure	PO:0009001 fruit OR PO:0009046 flower
32188942	PRJEB32665	ERX3358146	ERR3333431	Sample 49_p	NA	NA	Col-0	wild type	silique	--	PECO:0007162 continuous light exposure	PO:0009001 fruit OR PO:0009046 flower
32188942	PRJEB32665	ERX3358147	ERR3333432	Sample 5_p	NA	NA	Col-0	wild type	silique	--	PECO:0007162 continuous light exposure	PO:0009001 fruit OR PO:0009046 flower
32188942	PRJEB32665	ERX3358148	ERR3333433	Sample 50_p	NA	NA	Col-0	wild type	silique	--	PECO:0007162 continuous light exposure	PO:0009001 fruit OR PO:0009046 flower
32188942	PRJEB32665	ERX3358149	ERR3333434	Sample 51_p	NA	NA	Col-0	wild type	silique	--	PECO:0007162 continuous light exposure	PO:0009001 fruit OR PO:0009046 flower
32188942	PRJEB32665	ERX3358150	ERR3333435	Sample 52_p	NA	NA	Col-0	wild type	silique	--	PECO:0007162 continuous light exposure	PO:0009001 fruit OR PO:0009046 flower
32188942	PRJEB32665	ERX3358151	ERR3333436	Sample 53_p	NA	NA	Col-0	wild type	seed	--	PECO:0007162 continuous light exposure	PO:0009010 seed
32188942	PRJEB32665	ERX3358152	ERR3333437	Sample 54_p	NA	NA	Col-0	wild type	seed	--	PECO:0007162 continuous light exposure	PO:0009010 seed
32188942	PRJEB32665	ERX3358153	ERR3333438	Sample 55_p	NA	NA	Col-0	wild type	seed	--	PECO:0007162 continuous light exposure	PO:0009010 seed
32188942	PRJEB32665	ERX3358154	ERR3333439	Sample 56_p	NA	NA	Col-0	wild type	seed	--	PECO:0007162 continuous light exposure	PO:0009010 seed
32188942	PRJEB32665	ERX3358155	ERR3333440	Sample 6_p	NA	NA	Col-0	wild type	seed	--	PECO:0007162 continuous light exposure	PO:0009010 seed
32188942	PRJEB32665	ERX3358156	ERR3333441	Sample 7_p	NA	NA	Col-0	wild type	seed	--	PECO:0007162 continuous light exposure	PO:0009010 seed
32188942	PRJEB32665	ERX3358157	ERR3333442	Sample 8_p	NA	NA	Col-0	wild type	seed	--	PECO:0007162 continuous light exposure	PO:0009010 seed
32188942	PRJEB32665	ERX3358158	ERR3333443	Sample 9_p	NA	NA	Col-0	wild type	pollen	--	PECO:0001062 control exposure	PO:0009001 fruit OR PO:0009046 flower
32287271	PRJEB33240	ERX3430782	ERR3407136	Col-0	NA	NA	Col-0	wild type	leaf	--	PECO:0001062 control exposure	PO:0025034 leaf
32287271	PRJEB33240	ERX3430783	ERR3407137	Col-0	NA	NA	Col-0	wild type	leaf	--	PECO:0001062 control exposure	PO:0025034 leaf
32287271	PRJEB33240	ERX3430788	ERR3407142	WT (410)	NA	NA	Col-0	wild type	leaf	--	PECO:0001062 control exposure	PO:0025034 leaf
32287271	PRJEB33240	ERX3430789	ERR3407143	WT (410)	NA	NA	Col-0	wild type	leaf	--	PECO:0001062 control exposure	PO:0025034 leaf
32287271	PRJEB33240	ERX3430796	ERR3407150	WT (410)	NA	NA	Col-0	wild type	leaf	--	PECO:0001062 control exposure	PO:0025034 leaf
32287271	PRJEB33240	ERX3430797	ERR3407151	WT (410)	NA	NA	Col-0	wild type	leaf	--	PECO:0001062 control exposure	PO:0025034 leaf
32193425	PRJEB33339	ERX3438241	ERR3414596	WT_CON_A	NA	NA	Col-0	wild type	ground tissue*	control	PECO:0007200 short day length exposure	PO:0009006 shoot system
32193425	PRJEB33339	ERX3438241	ERR3414595	WT_CON_A	NA	NA	Col-0	wild type	ground tissue*	control	PECO:0007200 short day length exposure	PO:0009006 shoot system
32193425	PRJEB33339	ERX3438242	ERR3414598	WT_CON_B	NA	NA	Col-0	wild type	ground tissue*	control	PECO:0007200 short day length exposure	PO:0009006 shoot system
32193425	PRJEB33339	ERX3438242	ERR3414597	WT_CON_B	NA	NA	Col-0	wild type	ground tissue*	control	PECO:0007200 short day length exposure	PO:0009006 shoot system
32193425	PRJEB33339	ERX3438243	ERR3414600	WT_CON_C	NA	NA	Col-0	wild type	ground tissue*	control	PECO:0007200 short day length exposure	PO:0009006 shoot system
32193425	PRJEB33339	ERX3438243	ERR3414599	WT_CON_C	NA	NA	Col-0	wild type	ground tissue*	control	PECO:0007200 short day length exposure	PO:0009006 shoot system
32193425	PRJEB33339	ERX3438244	ERR3414601	WT_CON_D	NA	NA	Col-0	wild type	ground tissue*	control	PECO:0007200 short day length exposure	PO:0009006 shoot system
32193425	PRJEB33339	ERX3438244	ERR3414602	WT_CON_D	NA	NA	Col-0	wild type	ground tissue*	control	PECO:0007200 short day length exposure	PO:0009006 shoot system
32193425	PRJEB33339	ERX3438260	ERR3414634	WT_HS30_A	NA	NA	Col-0	wild type	ground tissue*	heat30*	PECO:0007200 short day length exposure, PECO:0007319 warm/hot air temperature exposure	PO:0009006 shoot system
32193425	PRJEB33339	ERX3438260	ERR3414633	WT_HS30_A	NA	NA	Col-0	wild type	ground tissue*	heat30*	PECO:0007200 short day length exposure, PECO:0007319 warm/hot air temperature exposure	PO:0009006 shoot system
32193425	PRJEB33339	ERX3438261	ERR3414635	WT_HS30_B	NA	NA	Col-0	wild type	ground tissue*	heat30*	PECO:0007200 short day length exposure, PECO:0007319 warm/hot air temperature exposure	PO:0009006 shoot system
32193425	PRJEB33339	ERX3438261	ERR3414636	WT_HS30_B	NA	NA	Col-0	wild type	ground tissue*	heat30*	PECO:0007200 short day length exposure, PECO:0007319 warm/hot air temperature exposure	PO:0009006 shoot system
32193425	PRJEB33339	ERX3438262	ERR3414637	WT_HS30_C	NA	NA	Col-0	wild type	ground tissue*	heat30*	PECO:0007200 short day length exposure, PECO:0007319 warm/hot air temperature exposure	PO:0009006 shoot system
32193425	PRJEB33339	ERX3438262	ERR3414638	WT_HS30_C	NA	NA	Col-0	wild type	ground tissue*	heat30*	PECO:0007200 short day length exposure, PECO:0007319 warm/hot air temperature exposure	PO:0009006 shoot system
32193425	PRJEB33339	ERX3438263	ERR3414639	WT_HS30_D	NA	NA	Col-0	wild type	ground tissue*	heat30*	PECO:0007200 short day length exposure, PECO:0007319 warm/hot air temperature exposure	PO:0009006 shoot system
32193425	PRJEB33339	ERX3438263	ERR3414640	WT_HS30_D	NA	NA	Col-0	wild type	ground tissue*	heat30*	PECO:0007200 short day length exposure, PECO:0007319 warm/hot air temperature exposure	PO:0009006 shoot system
32193425	PRJEB33339	ERX3438280	ERR3414674	WT_HS120_A	NA	NA	Col-0	wild type	ground tissue*	heat120*	PECO:0007200 short day length exposure, PECO:0007319 warm/hot air temperature exposure	PO:0009006 shoot system
32193425	PRJEB33339	ERX3438280	ERR3414673	WT_HS120_A	NA	NA	Col-0	wild type	ground tissue*	heat120*	PECO:0007200 short day length exposure, PECO:0007319 warm/hot air temperature exposure	PO:0009006 shoot system
32193425	PRJEB33339	ERX3438281	ERR3414675	WT_HS120_B	NA	NA	Col-0	wild type	ground tissue*	heat120*	PECO:0007200 short day length exposure, PECO:0007319 warm/hot air temperature exposure	PO:0009006 shoot system
32193425	PRJEB33339	ERX3438281	ERR3414676	WT_HS120_B	NA	NA	Col-0	wild type	ground tissue*	heat120*	PECO:0007200 short day length exposure, PECO:0007319 warm/hot air temperature exposure	PO:0009006 shoot system
32193425	PRJEB33339	ERX3438282	ERR3414678	WT_HS120_C	NA	NA	Col-0	wild type	ground tissue*	heat120*	PECO:0007200 short day length exposure, PECO:0007319 warm/hot air temperature exposure	PO:0009006 shoot system
32193425	PRJEB33339	ERX3438282	ERR3414677	WT_HS120_C	NA	NA	Col-0	wild type	ground tissue*	heat120*	PECO:0007200 short day length exposure, PECO:0007319 warm/hot air temperature exposure	PO:0009006 shoot system
32193425	PRJEB33339	ERX3438283	ERR3414680	WT_HS120_D	NA	NA	Col-0	wild type	ground tissue*	heat120*	PECO:0007200 short day length exposure, PECO:0007319 warm/hot air temperature exposure	PO:0009006 shoot system
32193425	PRJEB33339	ERX3438283	ERR3414679	WT_HS120_D	NA	NA	Col-0	wild type	ground tissue*	heat120*	PECO:0007200 short day length exposure, PECO:0007319 warm/hot air temperature exposure	PO:0009006 shoot system
32193425	PRJEB33339	ERX3438300	ERR3414714	WT_CS3_A	NA	NA	Col-0	wild type	ground tissue*	cold3*	PECO:0007200 short day length exposure, PECO:0007332 cold air temperature exposure	PO:0009006 shoot system
32193425	PRJEB33339	ERX3438300	ERR3414713	WT_CS3_A	NA	NA	Col-0	wild type	ground tissue*	cold3*	PECO:0007200 short day length exposure, PECO:0007332 cold air temperature exposure	PO:0009006 shoot system
32193425	PRJEB33339	ERX3438301	ERR3414716	WT_CS3_B	NA	NA	Col-0	wild type	ground tissue*	cold3*	PECO:0007200 short day length exposure, PECO:0007332 cold air temperature exposure	PO:0009006 shoot system
32193425	PRJEB33339	ERX3438301	ERR3414715	WT_CS3_B	NA	NA	Col-0	wild type	ground tissue*	cold3*	PECO:0007200 short day length exposure, PECO:0007332 cold air temperature exposure	PO:0009006 shoot system
32193425	PRJEB33339	ERX3438302	ERR3414718	WT_CS3_C	NA	NA	Col-0	wild type	ground tissue*	cold3*	PECO:0007200 short day length exposure, PECO:0007332 cold air temperature exposure	PO:0009006 shoot system
32193425	PRJEB33339	ERX3438302	ERR3414717	WT_CS3_C	NA	NA	Col-0	wild type	ground tissue*	cold3*	PECO:0007200 short day length exposure, PECO:0007332 cold air temperature exposure	PO:0009006 shoot system
32193425	PRJEB33339	ERX3438303	ERR3414719	WT_CS3_D	NA	NA	Col-0	wild type	ground tissue*	cold3*	PECO:0007200 short day length exposure, PECO:0007332 cold air temperature exposure	PO:0009006 shoot system
32193425	PRJEB33339	ERX3438303	ERR3414720	WT_CS3_D	NA	NA	Col-0	wild type	ground tissue*	cold3*	PECO:0007200 short day length exposure, PECO:0007332 cold air temperature exposure	PO:0009006 shoot system
32193425	PRJEB33339	ERX3438320	ERR3414754	WT_CS72_A	NA	NA	Col-0	wild type	ground tissue*	cold72*	PECO:0007200 short day length exposure, PECO:0007332 cold air temperature exposure	PO:0009006 shoot system
32193425	PRJEB33339	ERX3438320	ERR3414753	WT_CS72_A	NA	NA	Col-0	wild type	ground tissue*	cold72*	PECO:0007200 short day length exposure, PECO:0007332 cold air temperature exposure	PO:0009006 shoot system
32193425	PRJEB33339	ERX3438321	ERR3414756	WT_CS72_B	NA	NA	Col-0	wild type	ground tissue*	cold72*	PECO:0007200 short day length exposure, PECO:0007332 cold air temperature exposure	PO:0009006 shoot system
32193425	PRJEB33339	ERX3438321	ERR3414755	WT_CS72_B	NA	NA	Col-0	wild type	ground tissue*	cold72*	PECO:0007200 short day length exposure, PECO:0007332 cold air temperature exposure	PO:0009006 shoot system
32193425	PRJEB33339	ERX3438322	ERR3414757	WT_CS72_C	NA	NA	Col-0	wild type	ground tissue*	cold72*	PECO:0007200 short day length exposure, PECO:0007332 cold air temperature exposure	PO:0009006 shoot system
32193425	PRJEB33339	ERX3438322	ERR3414758	WT_CS72_C	NA	NA	Col-0	wild type	ground tissue*	cold72*	PECO:0007200 short day length exposure, PECO:0007332 cold air temperature exposure	PO:0009006 shoot system
32193425	PRJEB33339	ERX3438323	ERR3414760	WT_CS72_D	NA	NA	Col-0	wild type	ground tissue*	cold72*	PECO:0007200 short day length exposure, PECO:0007332 cold air temperature exposure	PO:0009006 shoot system
32193425	PRJEB33339	ERX3438323	ERR3414759	WT_CS72_D	NA	NA	Col-0	wild type	ground tissue*	cold72*	PECO:0007200 short day length exposure, PECO:0007332 cold air temperature exposure	PO:0009006 shoot system
32193425	PRJEB33339	ERX3438341	ERR3414796	_WT_CON_SS_A	NA	NA	Col-0	wild type	ground tissue*	control-salt	PECO:0007200 short day length exposure	PO:0009006 shoot system
32193425	PRJEB33339	ERX3438341	ERR3414795	_WT_CON_SS_A	NA	NA	Col-0	wild type	ground tissue*	control-salt	PECO:0007200 short day length exposure	PO:0009006 shoot system
32193425	PRJEB33339	ERX3438342	ERR3414798	_WT_CON_SS_B	NA	NA	Col-0	wild type	ground tissue*	control-salt	PECO:0007200 short day length exposure	PO:0009006 shoot system
32193425	PRJEB33339	ERX3438342	ERR3414797	_WT_CON_SS_B	NA	NA	Col-0	wild type	ground tissue*	control-salt	PECO:0007200 short day length exposure	PO:0009006 shoot system
32193425	PRJEB33339	ERX3438343	ERR3414800	_WT_CON_SS_C	NA	NA	Col-0	wild type	ground tissue*	control-salt	PECO:0007200 short day length exposure	PO:0009006 shoot system
32193425	PRJEB33339	ERX3438343	ERR3414799	_WT_CON_SS_C	NA	NA	Col-0	wild type	ground tissue*	control-salt	PECO:0007200 short day length exposure	PO:0009006 shoot system
32193425	PRJEB33339	ERX3438344	ERR3414801	_WT_CON_SS_D	NA	NA	Col-0	wild type	ground tissue*	control-salt	PECO:0007200 short day length exposure	PO:0009006 shoot system
32193425	PRJEB33339	ERX3438344	ERR3414802	_WT_CON_SS_D	NA	NA	Col-0	wild type	ground tissue*	control-salt	PECO:0007200 short day length exposure	PO:0009006 shoot system
32193425	PRJEB33339	ERX3438361	ERR3414836	WT_SS4_A	NA	NA	Col-0	wild type	ground tissue*	salt4*	PECO:0007200 short day length exposure, PECO:0007048 sodium chloride exposure	PO:0009006 shoot system
32193425	PRJEB33339	ERX3438361	ERR3414835	WT_SS4_A	NA	NA	Col-0	wild type	ground tissue*	salt4*	PECO:0007200 short day length exposure, PECO:0007048 sodium chloride exposure	PO:0009006 shoot system
32193425	PRJEB33339	ERX3438362	ERR3414837	WT_SS4_B	NA	NA	Col-0	wild type	ground tissue*	salt4*	PECO:0007200 short day length exposure, PECO:0007048 sodium chloride exposure	PO:0009006 shoot system
32193425	PRJEB33339	ERX3438362	ERR3414838	WT_SS4_B	NA	NA	Col-0	wild type	ground tissue*	salt4*	PECO:0007200 short day length exposure, PECO:0007048 sodium chloride exposure	PO:0009006 shoot system
32193425	PRJEB33339	ERX3438363	ERR3414840	WT_SS4_C	NA	NA	Col-0	wild type	ground tissue*	salt4*	PECO:0007200 short day length exposure, PECO:0007048 sodium chloride exposure	PO:0009006 shoot system
32193425	PRJEB33339	ERX3438363	ERR3414839	WT_SS4_C	NA	NA	Col-0	wild type	ground tissue*	salt4*	PECO:0007200 short day length exposure, PECO:0007048 sodium chloride exposure	PO:0009006 shoot system
32193425	PRJEB33339	ERX3438364	ERR3414842	WT_SS4_D	NA	NA	Col-0	wild type	ground tissue*	salt4*	PECO:0007200 short day length exposure, PECO:0007048 sodium chloride exposure	PO:0009006 shoot system
32193425	PRJEB33339	ERX3438364	ERR3414841	WT_SS4_D	NA	NA	Col-0	wild type	ground tissue*	salt4*	PECO:0007200 short day length exposure, PECO:0007048 sodium chloride exposure	PO:0009006 shoot system
32193425	PRJEB33339	ERX3438381	ERR3414875	WT_SS24_A	NA	NA	Col-0	wild type	ground tissue*	salt24*	PECO:0007200 short day length exposure, PECO:0007048 sodium chloride exposure	PO:0009006 shoot system
32193425	PRJEB33339	ERX3438381	ERR3414876	WT_SS24_A	NA	NA	Col-0	wild type	ground tissue*	salt24*	PECO:0007200 short day length exposure, PECO:0007048 sodium chloride exposure	PO:0009006 shoot system
32193425	PRJEB33339	ERX3438382	ERR3414878	WT_SS24_B	NA	NA	Col-0	wild type	ground tissue*	salt24*	PECO:0007200 short day length exposure, PECO:0007048 sodium chloride exposure	PO:0009006 shoot system
32193425	PRJEB33339	ERX3438382	ERR3414877	WT_SS24_B	NA	NA	Col-0	wild type	ground tissue*	salt24*	PECO:0007200 short day length exposure, PECO:0007048 sodium chloride exposure	PO:0009006 shoot system
32193425	PRJEB33339	ERX3438383	ERR3414879	WT_SS24_C	NA	NA	Col-0	wild type	ground tissue*	salt24*	PECO:0007200 short day length exposure, PECO:0007048 sodium chloride exposure	PO:0009006 shoot system
32193425	PRJEB33339	ERX3438383	ERR3414880	WT_SS24_C	NA	NA	Col-0	wild type	ground tissue*	salt24*	PECO:0007200 short day length exposure, PECO:0007048 sodium chloride exposure	PO:0009006 shoot system
32193425	PRJEB33339	ERX3438384	ERR3414882	WT_SS24_D	NA	NA	Col-0	wild type	ground tissue*	salt24*	PECO:0007200 short day length exposure, PECO:0007048 sodium chloride exposure	PO:0009006 shoot system
32193425	PRJEB33339	ERX3438384	ERR3414881	WT_SS24_D	NA	NA	Col-0	wild type	ground tissue*	salt24*	PECO:0007200 short day length exposure, PECO:0007048 sodium chloride exposure	PO:0009006 shoot system
31916350	PRJEB34520	ERX3556874	ERR3550270	WTmock_rep1	NA	NA	Col-0	wild type	leaf	mock	PECO:0007200 short day length exposure	PO:0025034 leaf
31916350	PRJEB34520	ERX3556875	ERR3550271	WTmock_rep1	NA	NA	Col-0	wild type	leaf	mock	PECO:0007200 short day length exposure	PO:0025034 leaf
31916350	PRJEB34520	ERX3556876	ERR3550272	WTmock_rep1	NA	NA	Col-0	wild type	leaf	mock	PECO:0007200 short day length exposure	PO:0025034 leaf
31916350	PRJEB34520	ERX3556877	ERR3550273	WTmock_rep1	NA	NA	Col-0	wild type	leaf	mock	PECO:0007200 short day length exposure	PO:0025034 leaf
31916350	PRJEB34520	ERX3556878	ERR3550274	WTA4_rep1	NA	NA	Col-0	wild type	leaf	A4	PECO:0007200 short day length exposure, PECO:0007246 bacterial plant exposure, Pseudomonas fluorescens	PO:0025034 leaf
31916350	PRJEB34520	ERX3556879	ERR3550275	WTA4_rep1	NA	NA	Col-0	wild type	leaf	A4	PECO:0007200 short day length exposure, PECO:0007246 bacterial plant exposure, Pseudomonas fluorescens	PO:0025034 leaf
31916350	PRJEB34520	ERX3556880	ERR3550276	WTA4_rep1	NA	NA	Col-0	wild type	leaf	A4	PECO:0007200 short day length exposure, PECO:0007246 bacterial plant exposure, Pseudomonas fluorescens	PO:0025034 leaf
31916350	PRJEB34520	ERX3556881	ERR3550277	WTA4_rep1	NA	NA	Col-0	wild type	leaf	A4	PECO:0007200 short day length exposure, PECO:0007246 bacterial plant exposure, Pseudomonas fluorescens	PO:0025034 leaf
31916350	PRJEB34520	ERX3556882	ERR3550278	WTKV_rep1	NA	NA	Col-0	wild type	leaf	KV	PECO:0007200 short day length exposure, PECO:0007246 bacterial plant exposure, Pseudomonas fluorescens	PO:0025034 leaf
31916350	PRJEB34520	ERX3556883	ERR3550279	WTKV_rep1	NA	NA	Col-0	wild type	leaf	KV	PECO:0007200 short day length exposure, PECO:0007246 bacterial plant exposure, Pseudomonas fluorescens	PO:0025034 leaf
31916350	PRJEB34520	ERX3556884	ERR3550280	WTKV_rep1	NA	NA	Col-0	wild type	leaf	KV	PECO:0007200 short day length exposure, PECO:0007246 bacterial plant exposure, Pseudomonas fluorescens	PO:0025034 leaf
31916350	PRJEB34520	ERX3556885	ERR3550281	WTKV_rep1	NA	NA	Col-0	wild type	leaf	KV	PECO:0007200 short day length exposure, PECO:0007246 bacterial plant exposure, Pseudomonas fluorescens	PO:0025034 leaf
31916350	PRJEB34520	ERX3556886	ERR3550282	WTA2_rep1	NA	NA	Col-0	wild type	leaf	A2	PECO:0007200 short day length exposure, PECO:0007246 bacterial plant exposure, Pseudomonas fluorescens	PO:0025034 leaf
31916350	PRJEB34520	ERX3556887	ERR3550283	WTA2_rep1	NA	NA	Col-0	wild type	leaf	A2	PECO:0007200 short day length exposure, PECO:0007246 bacterial plant exposure, Pseudomonas fluorescens	PO:0025034 leaf
31916350	PRJEB34520	ERX3556888	ERR3550284	WTA2_rep1	NA	NA	Col-0	wild type	leaf	A2	PECO:0007200 short day length exposure, PECO:0007246 bacterial plant exposure, Pseudomonas fluorescens	PO:0025034 leaf
31916350	PRJEB34520	ERX3556889	ERR3550285	WTA2_rep1	NA	NA	Col-0	wild type	leaf	A2	PECO:0007200 short day length exposure, PECO:0007246 bacterial plant exposure, Pseudomonas fluorescens	PO:0025034 leaf
31916350	PRJEB34520	ERX3556998	ERR3550394	WTmock_rep2	NA	NA	Col-0	wild type	leaf	mock	PECO:0007200 short day length exposure	PO:0025034 leaf
31916350	PRJEB34520	ERX3556999	ERR3550395	WTmock_rep2	NA	NA	Col-0	wild type	leaf	mock	PECO:0007200 short day length exposure	PO:0025034 leaf
31916350	PRJEB34520	ERX3557000	ERR3550396	WTmock_rep2	NA	NA	Col-0	wild type	leaf	mock	PECO:0007200 short day length exposure	PO:0025034 leaf
31916350	PRJEB34520	ERX3557001	ERR3550397	WTmock_rep2	NA	NA	Col-0	wild type	leaf	mock	PECO:0007200 short day length exposure	PO:0025034 leaf
31916350	PRJEB34520	ERX3557002	ERR3550398	WTA4_rep2	NA	NA	Col-0	wild type	leaf	A4	PECO:0007200 short day length exposure, PECO:0007246 bacterial plant exposure, Pseudomonas fluorescens	PO:0025034 leaf
31916350	PRJEB34520	ERX3557003	ERR3550399	WTA4_rep2	NA	NA	Col-0	wild type	leaf	A4	PECO:0007200 short day length exposure, PECO:0007246 bacterial plant exposure, Pseudomonas fluorescens	PO:0025034 leaf
31916350	PRJEB34520	ERX3557004	ERR3550400	WTA4_rep2	NA	NA	Col-0	wild type	leaf	A4	PECO:0007200 short day length exposure, PECO:0007246 bacterial plant exposure, Pseudomonas fluorescens	PO:0025034 leaf
31916350	PRJEB34520	ERX3557005	ERR3550401	WTA4_rep2	NA	NA	Col-0	wild type	leaf	A4	PECO:0007200 short day length exposure, PECO:0007246 bacterial plant exposure, Pseudomonas fluorescens	PO:0025034 leaf
31916350	PRJEB34520	ERX3557006	ERR3550402	WTKV_rep2	NA	NA	Col-0	wild type	leaf	KV	PECO:0007200 short day length exposure, PECO:0007246 bacterial plant exposure, Pseudomonas fluorescens	PO:0025034 leaf
31916350	PRJEB34520	ERX3557007	ERR3550403	WTKV_rep2	NA	NA	Col-0	wild type	leaf	KV	PECO:0007200 short day length exposure, PECO:0007246 bacterial plant exposure, Pseudomonas fluorescens	PO:0025034 leaf
31916350	PRJEB34520	ERX3557008	ERR3550404	WTKV_rep2	NA	NA	Col-0	wild type	leaf	KV	PECO:0007200 short day length exposure, PECO:0007246 bacterial plant exposure, Pseudomonas fluorescens	PO:0025034 leaf
31916350	PRJEB34520	ERX3557009	ERR3550405	WTKV_rep2	NA	NA	Col-0	wild type	leaf	KV	PECO:0007200 short day length exposure, PECO:0007246 bacterial plant exposure, Pseudomonas fluorescens	PO:0025034 leaf
31916350	PRJEB34520	ERX3557010	ERR3550406	WTA2_rep2	NA	NA	Col-0	wild type	leaf	A2	PECO:0007200 short day length exposure, PECO:0007246 bacterial plant exposure, Pseudomonas fluorescens	PO:0025034 leaf
31916350	PRJEB34520	ERX3557011	ERR3550407	WTA2_rep2	NA	NA	Col-0	wild type	leaf	A2	PECO:0007200 short day length exposure, PECO:0007246 bacterial plant exposure, Pseudomonas fluorescens	PO:0025034 leaf
31916350	PRJEB34520	ERX3557012	ERR3550408	WTA2_rep2	NA	NA	Col-0	wild type	leaf	A2	PECO:0007200 short day length exposure, PECO:0007246 bacterial plant exposure, Pseudomonas fluorescens	PO:0025034 leaf
31916350	PRJEB34520	ERX3557013	ERR3550409	WTA2_rep2	NA	NA	Col-0	wild type	leaf	A2	PECO:0007200 short day length exposure, PECO:0007246 bacterial plant exposure, Pseudomonas fluorescens	PO:0025034 leaf
31916350	PRJEB34520	ERX3557126	ERR3550522	WTmock_rep3	NA	NA	Col-0	wild type	leaf	mock	PECO:0007200 short day length exposure	PO:0025034 leaf
31916350	PRJEB34520	ERX3557127	ERR3550523	WTmock_rep3	NA	NA	Col-0	wild type	leaf	mock	PECO:0007200 short day length exposure	PO:0025034 leaf
31916350	PRJEB34520	ERX3557128	ERR3550524	WTmock_rep3	NA	NA	Col-0	wild type	leaf	mock	PECO:0007200 short day length exposure	PO:0025034 leaf
31916350	PRJEB34520	ERX3557129	ERR3550525	WTmock_rep3	NA	NA	Col-0	wild type	leaf	mock	PECO:0007200 short day length exposure	PO:0025034 leaf
31916350	PRJEB34520	ERX3557130	ERR3550526	WTA4_rep3	NA	NA	Col-0	wild type	leaf	A4	PECO:0007200 short day length exposure, PECO:0007246 bacterial plant exposure, Pseudomonas fluorescens	PO:0025034 leaf
31916350	PRJEB34520	ERX3557131	ERR3550527	WTA4_rep3	NA	NA	Col-0	wild type	leaf	A4	PECO:0007200 short day length exposure, PECO:0007246 bacterial plant exposure, Pseudomonas fluorescens	PO:0025034 leaf
31916350	PRJEB34520	ERX3557132	ERR3550528	WTA4_rep3	NA	NA	Col-0	wild type	leaf	A4	PECO:0007200 short day length exposure, PECO:0007246 bacterial plant exposure, Pseudomonas fluorescens	PO:0025034 leaf
31916350	PRJEB34520	ERX3557133	ERR3550529	WTA4_rep3	NA	NA	Col-0	wild type	leaf	A4	PECO:0007200 short day length exposure, PECO:0007246 bacterial plant exposure, Pseudomonas fluorescens	PO:0025034 leaf
31916350	PRJEB34520	ERX3557134	ERR3550530	WTKV_rep3	NA	NA	Col-0	wild type	leaf	KV	PECO:0007200 short day length exposure, PECO:0007246 bacterial plant exposure, Pseudomonas fluorescens	PO:0025034 leaf
31916350	PRJEB34520	ERX3557135	ERR3550531	WTKV_rep3	NA	NA	Col-0	wild type	leaf	KV	PECO:0007200 short day length exposure, PECO:0007246 bacterial plant exposure, Pseudomonas fluorescens	PO:0025034 leaf
31916350	PRJEB34520	ERX3557136	ERR3550532	WTKV_rep3	NA	NA	Col-0	wild type	leaf	KV	PECO:0007200 short day length exposure, PECO:0007246 bacterial plant exposure, Pseudomonas fluorescens	PO:0025034 leaf
31916350	PRJEB34520	ERX3557137	ERR3550533	WTKV_rep3	NA	NA	Col-0	wild type	leaf	KV	PECO:0007200 short day length exposure, PECO:0007246 bacterial plant exposure, Pseudomonas fluorescens	PO:0025034 leaf
31916350	PRJEB34520	ERX3557138	ERR3550534	WTA2_rep3	NA	NA	Col-0	wild type	leaf	A2	PECO:0007200 short day length exposure, PECO:0007246 bacterial plant exposure, Pseudomonas fluorescens	PO:0025034 leaf
31916350	PRJEB34520	ERX3557139	ERR3550535	WTA2_rep3	NA	NA	Col-0	wild type	leaf	A2	PECO:0007200 short day length exposure, PECO:0007246 bacterial plant exposure, Pseudomonas fluorescens	PO:0025034 leaf
31916350	PRJEB34520	ERX3557140	ERR3550536	WTA2_rep3	NA	NA	Col-0	wild type	leaf	A2	PECO:0007200 short day length exposure, PECO:0007246 bacterial plant exposure, Pseudomonas fluorescens	PO:0025034 leaf
31916350	PRJEB34520	ERX3557141	ERR3550537	WTA2_rep3	NA	NA	Col-0	wild type	leaf	A2	PECO:0007200 short day length exposure, PECO:0007246 bacterial plant exposure, Pseudomonas fluorescens	PO:0025034 leaf
31916350	PRJEB34520	ERX3557254	ERR3550650	WTUNT_rep1	NA	NA	Col-0	wild type	leaf	untreated	PECO:0007200 short day length exposure	PO:0025034 leaf
31916350	PRJEB34520	ERX3557255	ERR3550651	WTUNT_rep1	NA	NA	Col-0	wild type	leaf	untreated	PECO:0007200 short day length exposure	PO:0025034 leaf
31916350	PRJEB34520	ERX3557256	ERR3550652	WTUNT_rep1	NA	NA	Col-0	wild type	leaf	untreated	PECO:0007200 short day length exposure	PO:0025034 leaf
31916350	PRJEB34520	ERX3557257	ERR3550653	WTUNT_rep1	NA	NA	Col-0	wild type	leaf	untreated	PECO:0007200 short day length exposure	PO:0025034 leaf
31916350	PRJEB34520	ERX3557258	ERR3550654	WTUNT_rep2	NA	NA	Col-0	wild type	leaf	untreated	PECO:0007200 short day length exposure	PO:0025034 leaf
31916350	PRJEB34520	ERX3557259	ERR3550655	WTUNT_rep2	NA	NA	Col-0	wild type	leaf	untreated	PECO:0007200 short day length exposure	PO:0025034 leaf
31916350	PRJEB34520	ERX3557260	ERR3550656	WTUNT_rep2	NA	NA	Col-0	wild type	leaf	untreated	PECO:0007200 short day length exposure	PO:0025034 leaf
31916350	PRJEB34520	ERX3557261	ERR3550657	WTUNT_rep2	NA	NA	Col-0	wild type	leaf	untreated	PECO:0007200 short day length exposure	PO:0025034 leaf
31916350	PRJEB34520	ERX3557262	ERR3550658	WTUNT_rep3	NA	NA	Col-0	wild type	leaf	untreated	PECO:0007200 short day length exposure	PO:0025034 leaf
31916350	PRJEB34520	ERX3557263	ERR3550659	WTUNT_rep3	NA	NA	Col-0	wild type	leaf	untreated	PECO:0007200 short day length exposure	PO:0025034 leaf
31916350	PRJEB34520	ERX3557264	ERR3550660	WTUNT_rep3	NA	NA	Col-0	wild type	leaf	untreated	PECO:0007200 short day length exposure	PO:0025034 leaf
31916350	PRJEB34520	ERX3557265	ERR3550661	WTUNT_rep3	NA	NA	Col-0	wild type	leaf	untreated	PECO:0007200 short day length exposure	PO:0025034 leaf
32287271	PRJEB33240	ERX3674685	ERR3685069	RNAseq3_Col1_rep1	NA	NA	Col-0	wild type	leaf	--	PECO:0001062 control exposure	PO:0025034 leaf
32287271	PRJEB33240	ERX3674686	ERR3685070	RNAseq3_Col1_rep2	NA	NA	Col-0	wild type	leaf	--	PECO:0001062 control exposure	PO:0025034 leaf
32287271	PRJEB33240	ERX3674687	ERR3685071	RNAseq3_Col1_rep3	NA	NA	Col-0	wild type	leaf	--	PECO:0001062 control exposure	PO:0025034 leaf
32287271	PRJEB33240	ERX3674688	ERR3685072	RNAseq3_Col1_rep4	NA	NA	Col-0	wild type	leaf	--	PECO:0001062 control exposure	PO:0025034 leaf
25393550	PRJEB6701	ERX534171	ERR575759	th_C_Rt	NA	NA	Col-0	--	root	Mock	PECO:0007200 short day length exposure	PO:0009005 root
25393550	PRJEB6701	ERX534172	ERR575760	th_C_St	NA	NA	Col-0	--	shoot	Mock	PECO:0007200 short day length exposure	PO:0009006 shoot system
25393550	PRJEB6701	ERX534173	ERR575761	th_T_Rt	NA	NA	Col-0	--	root	cold	PECO:0007200 short day length exposure, PECO:0007332 cold air temperature exposure	PO:0009005 root
25393550	PRJEB6701	ERX534174	ERR575762	th_T_St	NA	NA	Col-0	--	shoot	cold	PECO:0007200 short day length exposure, PECO:0007332 cold air temperature exposure	PO:0009006 shoot system
25393550	PRJEB6701	ERX534175	ERR575763	th_C_Rt	NA	NA	Col-0	--	root	Mock	PECO:0007200 short day length exposure	PO:0009005 root
25393550	PRJEB6701	ERX534176	ERR575764	th_C_St	NA	NA	Col-0	--	shoot	Mock	PECO:0007200 short day length exposure	PO:0009006 shoot system
25393550	PRJEB6701	ERX534177	ERR575765	th_T_Rt	NA	NA	Col-0	--	root	cold	PECO:0007200 short day length exposure, PECO:0007332 cold air temperature exposure	PO:0009005 root
25393550	PRJEB6701	ERX534178	ERR575766	th_T_St	NA	NA	Col-0	--	shoot	cold	PECO:0007200 short day length exposure, PECO:0007332 cold air temperature exposure	PO:0009006 shoot system
25393550	PRJEB6701	ERX534179	ERR575767	th_C_Rt	NA	NA	Col-0	--	root	Mock	PECO:0007200 short day length exposure	PO:0009005 root
25393550	PRJEB6701	ERX534180	ERR575768	th_C_St	NA	NA	Col-0	--	shoot	Mock	PECO:0007200 short day length exposure	PO:0009006 shoot system
25393550	PRJEB6701	ERX534181	ERR575769	th_T_Rt	NA	NA	Col-0	--	root	cold	PECO:0007200 short day length exposure, PECO:0007332 cold air temperature exposure	PO:0009005 root
25393550	PRJEB6701	ERX534182	ERR575770	th_T_St	NA	NA	Col-0	--	shoot	cold	PECO:0007200 short day length exposure, PECO:0007332 cold air temperature exposure	PO:0009006 shoot system
25604532	PRJEB8427	ERX697774	ERR754064	Col0_S3	NA	NA	Col-0	--	rosette leaf	mild dry	PECO:0007404 drought environment exposure	PO:0025034 leaf
25604532	PRJEB8427	ERX697775	ERR754070	Cvi0_C1	NA	NA	Cvi0	--	rosette leaf	--	PECO:0001062 control exposure	PO:0025034 leaf
25604532	PRJEB8427	ERX697776	ERR754069	Col0_S1	NA	NA	Col-0	--	rosette leaf	mild dry	PECO:0007404 drought environment exposure	PO:0025034 leaf
25604532	PRJEB8427	ERX697777	ERR754060	Sha_S2	NA	NA	Sha	--	rosette leaf	--	PECO:0007404 drought environment exposure	PO:0025034 leaf
25604532	PRJEB8427	ERX697778	ERR754087	Col0_S2	NA	NA	Col-0	--	rosette leaf	mild dry	PECO:0007404 drought environment exposure	PO:0025034 leaf
25604532	PRJEB8427	ERX697779	ERR754058	Oy0_C5	NA	NA	Oy0	--	rosette leaf	--	PECO:0001062 control exposure	PO:0025034 leaf
25604532	PRJEB8427	ERX697780	ERR754053	Sha_C1	NA	NA	Sha	--	rosette leaf	--	PECO:0001062 control exposure	PO:0025034 leaf
25604532	PRJEB8427	ERX697781	ERR754072	Cvi0_S4	NA	NA	Cvi0	--	rosette leaf	--	PECO:0007404 drought environment exposure	PO:0025034 leaf
25604532	PRJEB8427	ERX697782	ERR754074	Oy0_S4	NA	NA	Oy0	--	rosette leaf	--	PECO:0007404 drought environment exposure	PO:0025034 leaf
25604532	PRJEB8427	ERX697783	ERR754078	Oy0_C4	NA	NA	Oy0	--	rosette leaf	--	PECO:0001062 control exposure	PO:0025034 leaf
25604532	PRJEB8427	ERX697784	ERR754079	Blh1_S4	NA	NA	Blh1	--	rosette leaf	--	PECO:0007404 drought environment exposure	PO:0025034 leaf
25604532	PRJEB8427	ERX697785	ERR754062	Blh1_C4	NA	NA	Blh1	--	rosette leaf	--	PECO:0001062 control exposure	PO:0025034 leaf
25604532	PRJEB8427	ERX697786	ERR754067	Blh1_C1	NA	NA	Blh1	--	rosette leaf	--	PECO:0001062 control exposure	PO:0025034 leaf
25604532	PRJEB8427	ERX697787	ERR754090	An1_C3	NA	NA	An1	--	rosette leaf	--	PECO:0001062 control exposure	PO:0025034 leaf
25604532	PRJEB8427	ERX697788	ERR754080	Blh1_C2	NA	NA	Blh1	--	rosette leaf	--	PECO:0001062 control exposure	PO:0025034 leaf
25604532	PRJEB8427	ERX697789	ERR754055	Cvi0_C5	NA	NA	Cvi0	--	rosette leaf	--	PECO:0001062 control exposure	PO:0025034 leaf
25604532	PRJEB8427	ERX697790	ERR754086	Oy0_S2	NA	NA	Oy0	--	rosette leaf	--	PECO:0007404 drought environment exposure	PO:0025034 leaf
25604532	PRJEB8427	ERX697791	ERR754077	Col0_C4	NA	NA	Col-0	--	rosette leaf	Mock	PECO:0001062 control exposure	PO:0025034 leaf
25604532	PRJEB8427	ERX697792	ERR754071	An1_C1	NA	NA	An1	--	rosette leaf	--	PECO:0001062 control exposure	PO:0025034 leaf
25604532	PRJEB8427	ERX697793	ERR754084	Col0_C1	NA	NA	Col-0	--	rosette leaf	Mock	PECO:0001062 control exposure	PO:0025034 leaf
25604532	PRJEB8427	ERX697794	ERR754085	Sha_C3	NA	NA	Sha	--	rosette leaf	--	PECO:0001062 control exposure	PO:0025034 leaf
25604532	PRJEB8427	ERX697795	ERR754065	An1_S3	NA	NA	An1	--	rosette leaf	--	PECO:0007404 drought environment exposure	PO:0025034 leaf
25604532	PRJEB8427	ERX697796	ERR754061	An1_S2	NA	NA	An1	--	rosette leaf	--	PECO:0007404 drought environment exposure	PO:0025034 leaf
25604532	PRJEB8427	ERX697797	ERR754076	Cvi0_C2	NA	NA	Cvi0	--	rosette leaf	--	PECO:0001062 control exposure	PO:0025034 leaf
25604532	PRJEB8427	ERX697798	ERR754073	Sha_S3	NA	NA	Sha	--	rosette leaf	--	PECO:0007404 drought environment exposure	PO:0025034 leaf
25604532	PRJEB8427	ERX697799	ERR754075	Cvi0_S2	NA	NA	Cvi0	--	rosette leaf	--	PECO:0007404 drought environment exposure	PO:0025034 leaf
25604532	PRJEB8427	ERX697800	ERR754054	Blh1_S1	NA	NA	Blh1	--	rosette leaf	--	PECO:0007404 drought environment exposure	PO:0025034 leaf
25604532	PRJEB8427	ERX697801	ERR754081	Sha_C2	NA	NA	Sha	--	rosette leaf	--	PECO:0001062 control exposure	PO:0025034 leaf
25604532	PRJEB8427	ERX697802	ERR754056	Cvi0_C4	NA	NA	Cvi0	--	rosette leaf	--	PECO:0001062 control exposure	PO:0025034 leaf
25604532	PRJEB8427	ERX697803	ERR754083	An1_C2	NA	NA	An1	--	rosette leaf	--	PECO:0001062 control exposure	PO:0025034 leaf
25604532	PRJEB8427	ERX697804	ERR754066	Col0_C3	NA	NA	Col-0	--	rosette leaf	Mock	PECO:0001062 control exposure	PO:0025034 leaf
25604532	PRJEB8427	ERX697805	ERR754059	Col0_S4	NA	NA	Col-0	--	rosette leaf	mild dry	PECO:0007404 drought environment exposure	PO:0025034 leaf
25604532	PRJEB8427	ERX697806	ERR754057	Oy0_C1	NA	NA	Oy0	--	rosette leaf	--	PECO:0001062 control exposure	PO:0025034 leaf
25604532	PRJEB8427	ERX697807	ERR754082	An1_S1	NA	NA	An1	--	rosette leaf	--	PECO:0007404 drought environment exposure	PO:0025034 leaf
25604532	PRJEB8427	ERX697808	ERR754063	Sha_S1	NA	NA	Sha	--	rosette leaf	--	PECO:0007404 drought environment exposure	PO:0025034 leaf
25604532	PRJEB8427	ERX697809	ERR754088	Blh1_S2	NA	NA	Blh1	--	rosette leaf	--	PECO:0007404 drought environment exposure	PO:0025034 leaf
25604532	PRJEB8427	ERX697810	ERR754068	Oy0_C2	NA	NA	Oy0	--	rosette leaf	--	PECO:0001062 control exposure	PO:0025034 leaf
25604532	PRJEB8427	ERX697811	ERR754089	Oy0_S1	NA	NA	Oy0	--	rosette leaf	--	PECO:0007404 drought environment exposure	PO:0025034 leaf
23467092	PRJNA187928	GSM1086809	SRR748577	Aa_0	NA	NA	Aa_0	--	leaves	--	PECO:0001062 control exposure	PO:0025034 leaf
23467092	PRJNA187928	GSM1086810	SRR748578	Abd_0	NA	NA	Abd_0	--	leaves	--	PECO:0001062 control exposure	PO:0025034 leaf
23467092	PRJNA187928	GSM1086811	SRR748579	Ak_1	NA	NA	Ak_1	--	leaves	--	PECO:0001062 control exposure	PO:0025034 leaf
23467092	PRJNA187928	GSM1086811	SRR748580	Ak_1	NA	NA	Ak_1	--	leaves	--	PECO:0001062 control exposure	PO:0025034 leaf
23467092	PRJNA187928	GSM1086812	SRR748581	Alst_1	NA	NA	Alst_1	--	leaves	--	PECO:0001062 control exposure	PO:0025034 leaf
23467092	PRJNA187928	GSM1086813	SRR748582	Altai_5	NA	NA	Altai_5	--	leaves	--	PECO:0001062 control exposure	PO:0025034 leaf
23467092	PRJNA187928	GSM1086814	SRR748583	Amel_1	NA	NA	Amel_1	--	leaves	--	PECO:0001062 control exposure	PO:0025034 leaf
23467092	PRJNA187928	GSM1086815	SRR748584	An_1	NA	NA	An_1	--	leaves	--	PECO:0001062 control exposure	PO:0025034 leaf
23467092	PRJNA187928	GSM1086815	SRR748585	An_1	NA	NA	An_1	--	leaves	--	PECO:0001062 control exposure	PO:0025034 leaf
23467092	PRJNA187928	GSM1086816	SRR748586	Ang_0	NA	NA	Ang_0	--	leaves	--	PECO:0001062 control exposure	PO:0025034 leaf
23467092	PRJNA187928	GSM1086816	SRR748587	Ang_0	NA	NA	Ang_0	--	leaves	--	PECO:0001062 control exposure	PO:0025034 leaf
23467092	PRJNA187928	GSM1086817	SRR748589	Anholt_1	NA	NA	Anholt_1	--	leaves	--	PECO:0001062 control exposure	PO:0025034 leaf
23467092	PRJNA187928	GSM1086817	SRR748588	Anholt_1	NA	NA	Anholt_1	--	leaves	--	PECO:0001062 control exposure	PO:0025034 leaf
23467092	PRJNA187928	GSM1086818	SRR748590	Ann_1	NA	NA	Ann_1	--	leaves	--	PECO:0001062 control exposure	PO:0025034 leaf
23467092	PRJNA187928	GSM1086819	SRR748591	Anz_0	NA	NA	Anz_0	--	leaves	--	PECO:0001062 control exposure	PO:0025034 leaf
23467092	PRJNA187928	GSM1086825	SRR748597	Bik_1	NA	NA	Bik_1	--	leaves	--	PECO:0001062 control exposure	PO:0025034 leaf
23467092	PRJNA187928	GSM1086826	SRR748598	Bl_1	NA	NA	Bl_1	--	leaves	--	PECO:0001062 control exposure	PO:0025034 leaf
23467092	PRJNA187928	GSM1086827	SRR748599	Bla_1	NA	NA	Bla_1	--	leaves	--	PECO:0001062 control exposure	PO:0025034 leaf
23467092	PRJNA187928	GSM1086828	SRR748600	Boot_1	NA	NA	Boot_1	--	leaves	--	PECO:0001062 control exposure	PO:0025034 leaf
23467092	PRJNA187928	GSM1086829	SRR748602	Bor_4	NA	NA	Bor_4	--	leaves	--	PECO:0001062 control exposure	PO:0025034 leaf
23467092	PRJNA187928	GSM1086829	SRR748601	Bor_4	NA	NA	Bor_4	--	leaves	--	PECO:0001062 control exposure	PO:0025034 leaf
23467092	PRJNA187928	GSM1086830	SRR748603	Bs_1	NA	NA	Bs_1	--	leaves	--	PECO:0001062 control exposure	PO:0025034 leaf
23467092	PRJNA187928	GSM1086831	SRR748604	Bsch_0	NA	NA	Bsch_0	--	leaves	--	PECO:0001062 control exposure	PO:0025034 leaf
23467092	PRJNA187928	GSM1086832	SRR748606	Bu_0	NA	NA	Bu_0	--	leaves	--	PECO:0001062 control exposure	PO:0025034 leaf
23467092	PRJNA187928	GSM1086832	SRR748605	Bu_0	NA	NA	Bu_0	--	leaves	--	PECO:0001062 control exposure	PO:0025034 leaf
23467092	PRJNA187928	GSM1086833	SRR748607	Ca-0	NA	NA	Ca-0	--	leaves	--	PECO:0001062 control exposure	PO:0025034 leaf
23467092	PRJNA187928	GSM1086833	SRR748608	Ca-0	NA	NA	Ca-0	--	leaves	--	PECO:0001062 control exposure	PO:0025034 leaf
23467092	PRJNA187928	GSM1086834	SRR748609	Cal-0	NA	NA	Cal-0	--	leaves	--	PECO:0001062 control exposure	PO:0025034 leaf
23467092	PRJNA187928	GSM1086835	SRR748610	Cerv-1	NA	NA	Cerv-1	--	leaves	--	PECO:0001062 control exposure	PO:0025034 leaf
23467092	PRJNA187928	GSM1086836	SRR748611	Chat-1	NA	NA	Chat-1	--	leaves	--	PECO:0001062 control exposure	PO:0025034 leaf
23467092	PRJNA187928	GSM1086837	SRR748612	Chi-0	NA	NA	Chi-0	--	leaves	--	PECO:0001062 control exposure	PO:0025034 leaf
23467092	PRJNA187928	GSM1086838	SRR748613	Cnt-1	NA	NA	Cnt-1	--	leaves	--	PECO:0001062 control exposure	PO:0025034 leaf
23467092	PRJNA187928	GSM1086839	SRR748614	Co-1	NA	NA	Co-1	--	leaves	--	PECO:0001062 control exposure	PO:0025034 leaf
23467092	PRJNA187928	GSM1086839	SRR748615	Co-1	NA	NA	Co-1	--	leaves	--	PECO:0001062 control exposure	PO:0025034 leaf
23467092	PRJNA187928	GSM1086840	SRR748616	Col-0	NA	NA	Col-0	--	leaves	--	PECO:0001062 control exposure	PO:0025034 leaf
23467092	PRJNA187928	GSM1086841	SRR748617	Com-1	NA	NA	Com-1	--	leaves	--	PECO:0001062 control exposure	PO:0025034 leaf
23467092	PRJNA187928	GSM1086842	SRR748618	Da(1)-12	NA	NA	Da(1)-12	--	leaves	--	PECO:0001062 control exposure	PO:0025034 leaf
23467092	PRJNA187928	GSM1086843	SRR748619	Db-1	NA	NA	Db-1	--	leaves	--	PECO:0001062 control exposure	PO:0025034 leaf
23467092	PRJNA187928	GSM1086844	SRR748620	Di-G	NA	NA	Di-G	--	leaves	--	PECO:0001062 control exposure	PO:0025034 leaf
23467092	PRJNA187928	GSM1086845	SRR748621	Dja-1	NA	NA	Dja-1	--	leaves	--	PECO:0001062 control exposure	PO:0025034 leaf
23467092	PRJNA187928	GSM1086846	SRR748623	Do-0	NA	NA	Do-0	--	leaves	--	PECO:0001062 control exposure	PO:0025034 leaf
23467092	PRJNA187928	GSM1086846	SRR748622	Do-0	NA	NA	Do-0	--	leaves	--	PECO:0001062 control exposure	PO:0025034 leaf
23467092	PRJNA187928	GSM1086847	SRR748624	Dra-0	NA	NA	Dra-0	--	leaves	--	PECO:0001062 control exposure	PO:0025034 leaf
23467092	PRJNA187928	GSM1086848	SRR748625	Durh-1	NA	NA	Durh-1	--	leaves	--	PECO:0001062 control exposure	PO:0025034 leaf
23467092	PRJNA187928	GSM1086849	SRR748626	Ei-2	NA	NA	Ei-2	--	leaves	--	PECO:0001062 control exposure	PO:0025034 leaf
23467092	PRJNA187928	GSM1086850	SRR748627	El-0	NA	NA	El-0	--	leaves	--	PECO:0001062 control exposure	PO:0025034 leaf
23467092	PRJNA187928	GSM1086851	SRR748628	En-D	NA	NA	En-D	--	leaves	--	PECO:0001062 control exposure	PO:0025034 leaf
23467092	PRJNA187928	GSM1086852	SRR748629	Er-0	NA	NA	Er-0	--	leaves	--	PECO:0001062 control exposure	PO:0025034 leaf
23467092	PRJNA187928	GSM1086852	SRR748630	Er-0	NA	NA	Er-0	--	leaves	--	PECO:0001062 control exposure	PO:0025034 leaf
23467092	PRJNA187928	GSM1086853	SRR748631	Es-0	NA	NA	Es-0	--	leaves	--	PECO:0001062 control exposure	PO:0025034 leaf
23467092	PRJNA187928	GSM1086854	SRR748633	Est	NA	NA	Est	--	leaves	--	PECO:0001062 control exposure	PO:0025034 leaf
23467092	PRJNA187928	GSM1086854	SRR748632	Est	NA	NA	Est	--	leaves	--	PECO:0001062 control exposure	PO:0025034 leaf
23467092	PRJNA187928	GSM1086855	SRR748634	Et-0	NA	NA	Et-0	--	leaves	--	PECO:0001062 control exposure	PO:0025034 leaf
23467092	PRJNA187928	GSM1086856	SRR748635	Etna-2	NA	NA	Etna-2	--	leaves	--	PECO:0001062 control exposure	PO:0025034 leaf
23467092	PRJNA187928	GSM1086857	SRR748636	Fi-0	NA	NA	Fi-0	--	leaves	--	PECO:0001062 control exposure	PO:0025034 leaf
23467092	PRJNA187928	GSM1086858	SRR748637	Fr-2	NA	NA	Fr-2	--	leaves	--	PECO:0001062 control exposure	PO:0025034 leaf
23467092	PRJNA187928	GSM1086859	SRR748638	Ga-0	NA	NA	Ga-0	--	leaves	--	PECO:0001062 control exposure	PO:0025034 leaf
23467092	PRJNA187928	GSM1086860	SRR748639	Gel-1	NA	NA	Gel-1	--	leaves	--	PECO:0001062 control exposure	PO:0025034 leaf
23467092	PRJNA187928	GSM1086861	SRR748640	Gie-0	NA	NA	Gie-0	--	leaves	--	PECO:0001062 control exposure	PO:0025034 leaf
23467092	PRJNA187928	GSM1086862	SRR748642	Gifu-2	NA	NA	Gifu-2	--	leaves	--	PECO:0001062 control exposure	PO:0025034 leaf
23467092	PRJNA187928	GSM1086862	SRR748641	Gifu-2	NA	NA	Gifu-2	--	leaves	--	PECO:0001062 control exposure	PO:0025034 leaf
23467092	PRJNA187928	GSM1086863	SRR748643	Got-7	NA	NA	Got-7	--	leaves	--	PECO:0001062 control exposure	PO:0025034 leaf
23467092	PRJNA187928	GSM1086864	SRR748644	Gr-1	NA	NA	Gr-1	--	leaves	--	PECO:0001062 control exposure	PO:0025034 leaf
23467092	PRJNA187928	GSM1086865	SRR748645	Gre-0	NA	NA	Gre-0	--	leaves	--	PECO:0001062 control exposure	PO:0025034 leaf
23467092	PRJNA187928	GSM1086866	SRR748646	Gu-0	NA	NA	Gu-0	--	leaves	--	PECO:0001062 control exposure	PO:0025034 leaf
23467092	PRJNA187928	GSM1086866	SRR748647	Gu-0	NA	NA	Gu-0	--	leaves	--	PECO:0001062 control exposure	PO:0025034 leaf
23467092	PRJNA187928	GSM1086867	SRR748648	Gy-0	NA	NA	Gy-0	--	leaves	--	PECO:0001062 control exposure	PO:0025034 leaf
23467092	PRJNA187928	GSM1086868	SRR748649	Ha-0	NA	NA	Ha-0	--	leaves	--	PECO:0001062 control exposure	PO:0025034 leaf
23467092	PRJNA187928	GSM1086869	SRR748650	Hau-0	NA	NA	Hau-0	--	leaves	--	PECO:0001062 control exposure	PO:0025034 leaf
23467092	PRJNA187928	GSM1086870	SRR748651	Hey-1	NA	NA	Hey-1	--	leaves	--	PECO:0001062 control exposure	PO:0025034 leaf
23467092	PRJNA187928	GSM1086871	SRR748652	Hh-0	NA	NA	Hh-0	--	leaves	--	PECO:0001062 control exposure	PO:0025034 leaf
23467092	PRJNA187928	GSM1086872	SRR748653	HR-5	NA	NA	HR-5	--	leaves	--	PECO:0001062 control exposure	PO:0025034 leaf
23467092	PRJNA187928	GSM1086873	SRR748654	Hs-0	NA	NA	Hs-0	--	leaves	--	PECO:0001062 control exposure	PO:0025034 leaf
23467092	PRJNA187928	GSM1086874	SRR748655	In-0	NA	NA	In-0	--	leaves	--	PECO:0001062 control exposure	PO:0025034 leaf
23467092	PRJNA187928	GSM1086875	SRR748656	Is-0	NA	NA	Is-0	--	leaves	--	PECO:0001062 control exposure	PO:0025034 leaf
23467092	PRJNA187928	GSM1086876	SRR748658	Je-0	NA	NA	Je-0	--	leaves	--	PECO:0001062 control exposure	PO:0025034 leaf
23467092	PRJNA187928	GSM1086876	SRR748657	Je-0	NA	NA	Je-0	--	leaves	--	PECO:0001062 control exposure	PO:0025034 leaf
23467092	PRJNA187928	GSM1086877	SRR748659	Jl-3	NA	NA	Jl-3	--	leaves	--	PECO:0001062 control exposure	PO:0025034 leaf
23467092	PRJNA187928	GSM1086878	SRR748660	Jm-0	NA	NA	Jm-0	--	leaves	--	PECO:0001062 control exposure	PO:0025034 leaf
23467092	PRJNA187928	GSM1086879	SRR748661	Kar-1	NA	NA	Kar-1	--	leaves	--	PECO:0001062 control exposure	PO:0025034 leaf
23467092	PRJNA187928	GSM1086880	SRR748662	Kas-1	NA	NA	Kas-1	--	leaves	--	PECO:0001062 control exposure	PO:0025034 leaf
23467092	PRJNA187928	GSM1086881	SRR748663	Kelsterbach-1	NA	NA	Kelsterbach-1	--	leaves	--	PECO:0001062 control exposure	PO:0025034 leaf
23467092	PRJNA187928	GSM1086882	SRR748664	Kil-0	NA	NA	Kil-0	--	leaves	--	PECO:0001062 control exposure	PO:0025034 leaf
23467092	PRJNA187928	GSM1086883	SRR748665	Kin-0	NA	NA	Kin-0	--	leaves	--	PECO:0001062 control exposure	PO:0025034 leaf
23467092	PRJNA187928	GSM1086884	SRR748666	Kl-5	NA	NA	Kl-5	--	leaves	--	PECO:0001062 control exposure	PO:0025034 leaf
23467092	PRJNA187928	GSM1086885	SRR748667	Knox-18	NA	NA	Knox-18	--	leaves	--	PECO:0001062 control exposure	PO:0025034 leaf
23467092	PRJNA187928	GSM1086886	SRR748668	Kondara	NA	NA	Kondara	--	leaves	--	PECO:0001062 control exposure	PO:0025034 leaf
23467092	PRJNA187928	GSM1086887	SRR748669	Kro-0	NA	NA	Kro-0	--	leaves	--	PECO:0001062 control exposure	PO:0025034 leaf
23467092	PRJNA187928	GSM1086888	SRR748670	Krot-0	NA	NA	Krot-0	--	leaves	--	PECO:0001062 control exposure	PO:0025034 leaf
23467092	PRJNA187928	GSM1086889	SRR748671	Kyoto	NA	NA	Kyoto	--	leaves	--	PECO:0001062 control exposure	PO:0025034 leaf
23467092	PRJNA187928	GSM1086890	SRR748672	Kz-9	NA	NA	Kz-9	--	leaves	--	PECO:0001062 control exposure	PO:0025034 leaf
23467092	PRJNA187928	GSM1086893	SRR748675	Ler-1	NA	NA	Ler-1	--	leaves	--	PECO:0001062 control exposure	PO:0025034 leaf
23467092	PRJNA187928	GSM1086894	SRR748676	Li-2:1	NA	NA	Li-2	--	leaves	--	PECO:0001062 control exposure	PO:0025034 leaf
23467092	PRJNA187928	GSM1086896	SRR748678	Nc-1	NA	NA	Nc-1	--	leaves	--	PECO:0001062 control exposure	PO:0025034 leaf
23467092	PRJNA187928	GSM1086897	SRR748679	Neo-6	NA	NA	Neo-6	--	leaves	--	PECO:0001062 control exposure	PO:0025034 leaf
23467092	PRJNA187928	GSM1086898	SRR748680	Nok-3	NA	NA	Nok-3	--	leaves	--	PECO:0001062 control exposure	PO:0025034 leaf
23467092	PRJNA187928	GSM1086899	SRR748681	Np-0	NA	NA	Np-0	--	leaves	--	PECO:0001062 control exposure	PO:0025034 leaf
23467092	PRJNA187928	GSM1086900	SRR748682	Nw-0	NA	NA	Nw-0	--	leaves	--	PECO:0001062 control exposure	PO:0025034 leaf
23467092	PRJNA187928	GSM1086901	SRR748683	Ob-0	NA	NA	Ob-0	--	leaves	--	PECO:0001062 control exposure	PO:0025034 leaf
23467092	PRJNA187928	GSM1086902	SRR748684	Old-1	NA	NA	Old-1	--	leaves	--	PECO:0001062 control exposure	PO:0025034 leaf
23467092	PRJNA187928	GSM1086903	SRR748685	Ove-0	NA	NA	Ove-0	--	leaves	--	PECO:0001062 control exposure	PO:0025034 leaf
23467092	PRJNA187928	GSM1086904	SRR748686	Per-1	NA	NA	Per-1	--	leaves	--	PECO:0001062 control exposure	PO:0025034 leaf
23467092	PRJNA187928	GSM1086905	SRR748687	Pla-0	NA	NA	Pla-0	--	leaves	--	PECO:0001062 control exposure	PO:0025034 leaf
23467092	PRJNA187928	GSM1086906	SRR748688	Pna-17	NA	NA	Pna-17	--	leaves	--	PECO:0001062 control exposure	PO:0025034 leaf
23467092	PRJNA187928	GSM1086907	SRR748689	Pog-0	NA	NA	Pog-0	--	leaves	--	PECO:0001062 control exposure	PO:0025034 leaf
23467092	PRJNA187928	GSM1086908	SRR748690	Pu2-23	NA	NA	Pu2-23	--	leaves	--	PECO:0001062 control exposure	PO:0025034 leaf
23467092	PRJNA187928	GSM1086909	SRR748691	Pu2-7	NA	NA	Pu2-7	--	leaves	--	PECO:0001062 control exposure	PO:0025034 leaf
23467092	PRJNA187928	GSM1086910	SRR748692	Qar-8a	NA	NA	Qar-8a	--	leaves	--	PECO:0001062 control exposure	PO:0025034 leaf
23467092	PRJNA187928	GSM1086911	SRR748693	Rhen-1	NA	NA	Rhen-1	--	leaves	--	PECO:0001062 control exposure	PO:0025034 leaf
23467092	PRJNA187928	GSM1086912	SRR748694	Rld-1	NA	NA	Rld-1	--	leaves	--	PECO:0001062 control exposure	PO:0025034 leaf
23467092	PRJNA187928	GSM1086913	SRR748695	Rmx-A02	NA	NA	Rmx-A02	--	leaves	--	PECO:0001062 control exposure	PO:0025034 leaf
23467092	PRJNA187928	GSM1086914	SRR748696	RRs-10	NA	NA	RRs-10	--	leaves	--	PECO:0001062 control exposure	PO:0025034 leaf
23467092	PRJNA187928	GSM1086915	SRR748697	RRs-7	NA	NA	RRs-7	--	leaves	--	PECO:0001062 control exposure	PO:0025034 leaf
23467092	PRJNA187928	GSM1086916	SRR748698	Se-0	NA	NA	Se-0	--	leaves	--	PECO:0001062 control exposure	PO:0025034 leaf
23467092	PRJNA187928	GSM1086917	SRR748699	Seattle-0	NA	NA	Seattle-0	--	leaves	--	PECO:0001062 control exposure	PO:0025034 leaf
23467092	PRJNA187928	GSM1086918	SRR748700	Sei-0	NA	NA	Sei-0	--	leaves	--	PECO:0001062 control exposure	PO:0025034 leaf
23467092	PRJNA187928	GSM1086919	SRR748701	Sg-1	NA	NA	Sg-1	--	leaves	--	PECO:0001062 control exposure	PO:0025034 leaf
23467092	PRJNA187928	GSM1086920	SRR748702	Si-0	NA	NA	Si-0	--	leaves	--	PECO:0001062 control exposure	PO:0025034 leaf
23467092	PRJNA187928	GSM1086921	SRR748703	Sp-0	NA	NA	Sp-0	--	leaves	--	PECO:0001062 control exposure	PO:0025034 leaf
23467092	PRJNA187928	GSM1086922	SRR748704	Sq-8	NA	NA	Sq-8	--	leaves	--	PECO:0001062 control exposure	PO:0025034 leaf
23467092	PRJNA187928	GSM1086923	SRR748705	Stw-0	NA	NA	Stw-0	--	leaves	--	PECO:0001062 control exposure	PO:0025034 leaf
23467092	PRJNA187928	GSM1086924	SRR748706	Su-0	NA	NA	Su-0	--	leaves	--	PECO:0001062 control exposure	PO:0025034 leaf
23467092	PRJNA187928	GSM1086924	SRR748707	Su-0	NA	NA	Su-0	--	leaves	--	PECO:0001062 control exposure	PO:0025034 leaf
23467092	PRJNA187928	GSM1086925	SRR748708	Sus-1	NA	NA	Sus-1	--	leaves	--	PECO:0001062 control exposure	PO:0025034 leaf
23467092	PRJNA187928	GSM1086926	SRR748709	Ta-0	NA	NA	Ta-0	--	leaves	--	PECO:0001062 control exposure	PO:0025034 leaf
23467092	PRJNA187928	GSM1086927	SRR748710	Tamm-2	NA	NA	Tamm-2	--	leaves	--	PECO:0001062 control exposure	PO:0025034 leaf
23467092	PRJNA187928	GSM1086928	SRR748711	Ting-1	NA	NA	Ting-1	--	leaves	--	PECO:0001062 control exposure	PO:0025034 leaf
23467092	PRJNA187928	GSM1086929	SRR748712	Tol-0	NA	NA	Tol-0	--	leaves	--	PECO:0001062 control exposure	PO:0025034 leaf
23467092	PRJNA187928	GSM1086930	SRR748713	Ts-1	NA	NA	Ts-1	--	leaves	--	PECO:0001062 control exposure	PO:0025034 leaf
23467092	PRJNA187928	GSM1086931	SRR748714	Tscha-1	NA	NA	Tscha-1	--	leaves	--	PECO:0001062 control exposure	PO:0025034 leaf
23467092	PRJNA187928	GSM1086932	SRR748715	Tu-0	NA	NA	Tu-0	--	leaves	--	PECO:0001062 control exposure	PO:0025034 leaf
23467092	PRJNA187928	GSM1086933	SRR748716	Tul-0	NA	NA	Tul-0	--	leaves	--	PECO:0001062 control exposure	PO:0025034 leaf
23467092	PRJNA187928	GSM1086934	SRR748717	Ty-0	NA	NA	Ty-0	--	leaves	--	PECO:0001062 control exposure	PO:0025034 leaf
23467092	PRJNA187928	GSM1086935	SRR748718	Uk-1	NA	NA	Uk-1	--	leaves	--	PECO:0001062 control exposure	PO:0025034 leaf
23467092	PRJNA187928	GSM1086936	SRR748719	Ultrecht	NA	NA	Ultrecht	--	leaves	--	PECO:0001062 control exposure	PO:0025034 leaf
23467092	PRJNA187928	GSM1086937	SRR748720	Uod-1	NA	NA	Uod-1	--	leaves	--	PECO:0001062 control exposure	PO:0025034 leaf
23467092	PRJNA187928	GSM1086938	SRR748721	Van-0	NA	NA	Van-0	--	leaves	--	PECO:0001062 control exposure	PO:0025034 leaf
23467092	PRJNA187928	GSM1086939	SRR748722	Ven-1	NA	NA	Ven-1	--	leaves	--	PECO:0001062 control exposure	PO:0025034 leaf
23467092	PRJNA187928	GSM1086940	SRR748723	Vind-1	NA	NA	Vind-1	--	leaves	--	PECO:0001062 control exposure	PO:0025034 leaf
23467092	PRJNA187928	GSM1086941	SRR748724	Wa-1	NA	NA	Wa-1	--	leaves	--	PECO:0001062 control exposure	PO:0025034 leaf
23467092	PRJNA187928	GSM1086942	SRR748725	Wc-1	NA	NA	Wc-1	--	leaves	--	PECO:0001062 control exposure	PO:0025034 leaf
23467092	PRJNA187928	GSM1086943	SRR748726	Wl-0	NA	NA	Wl-0	--	leaves	--	PECO:0001062 control exposure	PO:0025034 leaf
23467092	PRJNA187928	GSM1086944	SRR748727	Ws-2	NA	NA	Ws-2	--	leaves	--	PECO:0001062 control exposure	PO:0025034 leaf
23467092	PRJNA187928	GSM1086945	SRR748728	Wt-5	NA	NA	Wt-5	--	leaves	--	PECO:0001062 control exposure	PO:0025034 leaf
23467092	PRJNA187928	GSM1086946	SRR748729	Yo-0	NA	NA	Yo-0	--	leaves	--	PECO:0001062 control exposure	PO:0025034 leaf
23467092	PRJNA187928	GSM1086947	SRR748730	Zdr-1	NA	NA	Zdr-1	--	leaves	--	PECO:0001062 control exposure	PO:0025034 leaf
23467092	PRJNA187928	GSM1108104	SRR797881	Appt_1	NA	NA	Appt_1	--	leaves	--	PECO:0001062 control exposure	PO:0025034 leaf
23467092	PRJNA187928	GSM1108105	SRR797882	Ba_1	NA	NA	Ba_1	--	leaves	--	PECO:0001062 control exposure	PO:0025034 leaf
23467092	PRJNA187928	GSM1108106	SRR797883	Baa_1	NA	NA	Baa_1	--	leaves	--	PECO:0001062 control exposure	PO:0025034 leaf
23467092	PRJNA187928	GSM1108107	SRR797884	Bch_1	NA	NA	Bch_1	--	leaves	--	PECO:0001062 control exposure	PO:0025034 leaf
23467092	PRJNA187928	GSM1108107	SRR797885	Bch_1	NA	NA	Bch_1	--	leaves	--	PECO:0001062 control exposure	PO:0025034 leaf
23467092	PRJNA187928	GSM1108108	SRR797886	Benk_1	NA	NA	Benk_1	--	leaves	--	PECO:0001062 control exposure	PO:0025034 leaf
23467092	PRJNA187928	GSM1108109	SRR797887	La-0	NA	NA	La-0	--	leaves	--	PECO:0001062 control exposure	PO:0025034 leaf
23467092	PRJNA187928	GSM1108110	SRR797888	Lan-0	NA	NA	Lan-0	--	leaves	--	PECO:0001062 control exposure	PO:0025034 leaf
23467092	PRJNA187928	GSM1108111	SRR797889	Lp2-2	NA	NA	Lp2-2	--	leaves	--	PECO:0001062 control exposure	PO:0025034 leaf
23467092	PRJNA187928	GSM1108112	SRR797890	Ra-0	NA	NA	Ra-0	--	leaves	--	PECO:0001062 control exposure	PO:0025034 leaf
23467092	PRJNA187928	GSM1108113	SRR797891	Rennes-1	NA	NA	Rennes-1	--	leaves	--	PECO:0001062 control exposure	PO:0025034 leaf
23467092	PRJNA187928	GSM1108114	SRR797892	Rome-1	NA	NA	Rome-1	--	leaves	--	PECO:0001062 control exposure	PO:0025034 leaf
23467092	PRJNA187928	GSM1121848	SRR826488	Bd_0	NA	NA	Bd_0	--	leaves	--	PECO:0001062 control exposure	PO:0025034 leaf
23467092	PRJNA187928	GSM1121849	SRR826489	Mz-0	NA	NA	Mz-0	--	leaves	--	PECO:0001062 control exposure	PO:0025034 leaf
25256571	PRJNA213635	GSM1197424	SRR944362	Tissue_mix_total	NA	NA	Col-0	--	aerial seedling	No treatment	PECO:0001062 control exposure	PO:0009006 shoot system
25256571	PRJNA213635	GSM1197425	SRR944363	Control-3h_nonpolyA	NA	NA	Col-0	--	seedlings	No treatment	PECO:0001062 control exposure	PO:0000003 whole plant
25256571	PRJNA213635	GSM1197426	SRR944364	Cold-3h_nonpolyA	NA	NA	Col-0	--	seedlings	4 oC	PECO:0007332 cold air temperature exposure	PO:0000003 whole plant
25256571	PRJNA213635	GSM1197427	SRR944365	Cold-12h_nonpolyA	NA	NA	Col-0	--	seedlings	4 oC	PECO:0007332 cold air temperature exposure	PO:0000003 whole plant
25256571	PRJNA213635	GSM1197428	SRR944366	Heat-3h_nonpolyA	NA	NA	Col-0	--	seedlings	37 oC	PECO:0007319 warm/hot air temperature exposure	PO:0000003 whole plant
25256571	PRJNA213635	GSM1197429	SRR944367	Heat-12h_nonpolyA	NA	NA	Col-0	--	seedlings	37 oC	PECO:0007319 warm/hot air temperature exposure	PO:0000003 whole plant
25256571	PRJNA213635	GSM1197430	SRR944368	Salt-3h_nonpolyA	NA	NA	Col-0	--	seedlings	200mM NaCl	PECO:0007048 sodium chloride exposure	PO:0000003 whole plant
25256571	PRJNA213635	GSM1197431	SRR944369	Salt-12h_nonpolyA	NA	NA	Col-0	--	seedlings	200mM NaCl	PECO:0007048 sodium chloride exposure	PO:0000003 whole plant
25256571	PRJNA213635	GSM1197432	SRR944370	Drought-3h_nonpolyA	NA	NA	Col-0	--	seedlings	300mM mannitol	PECO:0001038 osmotic stress exposure, mannitol	PO:0000003 whole plant
25256571	PRJNA213635	GSM1197433	SRR944371	Drought-12h_nonpolyA	NA	NA	Col-0	--	seedlings	300mM mannitol	PECO:0001038 osmotic stress exposure, mannitol	PO:0000003 whole plant
28790409	PRJNA231088	GSM1287112	SRR1046847	Arabidopsis thaliana Bur-0 floral bud, biological replicate 1	NA	NA	Bur-0	--	flower bud	--	PECO:0001062 control exposure	PO:0009001 fruit OR PO:0009046 flower
28790409	PRJNA231088	GSM1287113	SRR1046848	Arabidopsis thaliana Bur-0 root, biological replicate 1	NA	NA	Bur-0	--	root	--	PECO:0001062 control exposure	PO:0009005 root
28790409	PRJNA231088	GSM1287114	SRR1046849	Arabidopsis thaliana Bur-0 seedling, biological replicate 1	NA	NA	Bur-0	--	seedlings	--	PECO:0001062 control exposure	PO:0000003 whole plant
28790409	PRJNA231088	GSM1287115	SRR1046850	Arabidopsis thaliana Ct-1 floral bud, biological replicate 1	NA	NA	Ct-1	--	flower bud	--	PECO:0001062 control exposure	PO:0009001 fruit OR PO:0009046 flower
28790409	PRJNA231088	GSM1287116	SRR1046851	Arabidopsis thaliana Ct-1 root, biological replicate 1	NA	NA	Ct-1	--	root	--	PECO:0001062 control exposure	PO:0009005 root
28790409	PRJNA231088	GSM1287117	SRR1046852	Arabidopsis thaliana Ct-1 seedling, biological replicate 1	NA	NA	Ct-1	--	seedlings	--	PECO:0001062 control exposure	PO:0000003 whole plant
28790409	PRJNA231088	GSM1287118	SRR1046853	Arabidopsis thaliana Edi-0 floral bud, biological replicate 1	NA	NA	Edi-0	--	flower bud	--	PECO:0001062 control exposure	PO:0009001 fruit OR PO:0009046 flower
28790409	PRJNA231088	GSM1287119	SRR1046854	Arabidopsis thaliana Edi-0 root, biological replicate 1	NA	NA	Edi-0	--	root	--	PECO:0001062 control exposure	PO:0009005 root
28790409	PRJNA231088	GSM1287120	SRR1046855	Arabidopsis thaliana Edi-0 seedling, biological replicate 1	NA	NA	Edi-0	--	seedlings	--	PECO:0001062 control exposure	PO:0000003 whole plant
28790409	PRJNA231088	GSM1287121	SRR1046856	Arabidopsis thaliana Hi-0 floral bud, biological replicate 1	NA	NA	Hi-0	--	flower bud	--	PECO:0001062 control exposure	PO:0009001 fruit OR PO:0009046 flower
28790409	PRJNA231088	GSM1287122	SRR1046857	Arabidopsis thaliana Hi-0 root, biological replicate 1	NA	NA	Hi-0	--	root	--	PECO:0001062 control exposure	PO:0009005 root
28790409	PRJNA231088	GSM1287123	SRR1046858	Arabidopsis thaliana Hi-0 seedling, biological replicate 1	NA	NA	Hi-0	--	seedlings	--	PECO:0001062 control exposure	PO:0000003 whole plant
28790409	PRJNA231088	GSM1287124	SRR1046859	Arabidopsis thaliana Kn-0 floral bud, biological replicate 1	NA	NA	Kn-0	--	flower bud	--	PECO:0001062 control exposure	PO:0009001 fruit OR PO:0009046 flower
28790409	PRJNA231088	GSM1287125	SRR1046860	Arabidopsis thaliana Kn-0 root, biological replicate 1	NA	NA	Kn-0	--	root	--	PECO:0001062 control exposure	PO:0009005 root
28790409	PRJNA231088	GSM1287126	SRR1046861	Arabidopsis thaliana Kn-0 seedling, biological replicate 1	NA	NA	Kn-0	--	seedlings	--	PECO:0001062 control exposure	PO:0000003 whole plant
28790409	PRJNA231088	GSM1287127	SRR1046862	Arabidopsis thaliana Ler-0 floral bud, biological replicate 1	NA	NA	Ler-0	--	flower bud	--	PECO:0001062 control exposure	PO:0009001 fruit OR PO:0009046 flower
28790409	PRJNA231088	GSM1287128	SRR1046863	Arabidopsis thaliana Ler-0 root, biological replicate 1	NA	NA	Ler-0	--	root	--	PECO:0001062 control exposure	PO:0009005 root
28790409	PRJNA231088	GSM1287129	SRR1046864	Arabidopsis thaliana Ler-0 seedling, biological replicate 1	NA	NA	Ler-0	--	seedlings	--	PECO:0001062 control exposure	PO:0000003 whole plant
28790409	PRJNA231088	GSM1287130	SRR1046865	Arabidopsis thaliana Mt-0 floral bud, biological replicate 1	NA	NA	Mt-0	--	flower bud	--	PECO:0001062 control exposure	PO:0009001 fruit OR PO:0009046 flower
28790409	PRJNA231088	GSM1287131	SRR1046866	Arabidopsis thaliana Mt-0 root, biological replicate 1	NA	NA	Mt-0	--	root	--	PECO:0001062 control exposure	PO:0009005 root
28790409	PRJNA231088	GSM1287132	SRR1046867	Arabidopsis thaliana Mt-0 seedling, biological replicate 1	NA	NA	Mt-0	--	seedlings	--	PECO:0001062 control exposure	PO:0000003 whole plant
28790409	PRJNA231088	GSM1287133	SRR1046868	Arabidopsis thaliana No-0 floral bud, biological replicate 1	NA	NA	No-0	--	flower bud	--	PECO:0001062 control exposure	PO:0009001 fruit OR PO:0009046 flower
28790409	PRJNA231088	GSM1287134	SRR1046869	Arabidopsis thaliana No-0 root, biological replicate 1	NA	NA	No-0	--	root	--	PECO:0001062 control exposure	PO:0009005 root
28790409	PRJNA231088	GSM1287135	SRR1046870	Arabidopsis thaliana No-0 seedling, biological replicate 1	NA	NA	No-0	--	seedlings	--	PECO:0001062 control exposure	PO:0000003 whole plant
28790409	PRJNA231088	GSM1287136	SRR1046871	Arabidopsis thaliana Oy-0 floral bud, biological replicate 1	NA	NA	Oy-0	--	flower bud	--	PECO:0001062 control exposure	PO:0009001 fruit OR PO:0009046 flower
28790409	PRJNA231088	GSM1287137	SRR1046872	Arabidopsis thaliana Oy-0 root, biological replicate 1	NA	NA	Oy-0	--	root	--	PECO:0001062 control exposure	PO:0009005 root
28790409	PRJNA231088	GSM1287138	SRR1046873	Arabidopsis thaliana Oy-0 seedling, biological replicate 1	NA	NA	Oy-0	--	seedlings	--	PECO:0001062 control exposure	PO:0000003 whole plant
28790409	PRJNA231088	GSM1287139	SRR1046874	Arabidopsis thaliana Po-0 floral bud, biological replicate 1	NA	NA	Po-0	--	flower bud	--	PECO:0001062 control exposure	PO:0009001 fruit OR PO:0009046 flower
28790409	PRJNA231088	GSM1287140	SRR1046875	Arabidopsis thaliana Po-0 root, biological replicate 1	NA	NA	Po-0	--	root	--	PECO:0001062 control exposure	PO:0009005 root
28790409	PRJNA231088	GSM1287141	SRR1046876	Arabidopsis thaliana Po-0 seedling, biological replicate 1	NA	NA	Po-0	--	seedlings	--	PECO:0001062 control exposure	PO:0000003 whole plant
28790409	PRJNA231088	GSM1287142	SRR1046877	Arabidopsis thaliana Rsch-4 floral bud, biological replicate 1	NA	NA	Rsch-4	--	flower bud	--	PECO:0001062 control exposure	PO:0009001 fruit OR PO:0009046 flower
28790409	PRJNA231088	GSM1287143	SRR1046878	Arabidopsis thaliana Rsch-4 root, biological replicate 1	NA	NA	Rsch-4	--	root	--	PECO:0001062 control exposure	PO:0009005 root
28790409	PRJNA231088	GSM1287144	SRR1046879	Arabidopsis thaliana Rsch-4 seedling, biological replicate 1	NA	NA	Rsch-4	--	seedlings	--	PECO:0001062 control exposure	PO:0000003 whole plant
28790409	PRJNA231088	GSM1287145	SRR1046880	Arabidopsis thaliana Sf-2 floral bud, biological replicate 1	NA	NA	Sf-2	--	flower bud	--	PECO:0001062 control exposure	PO:0009001 fruit OR PO:0009046 flower
28790409	PRJNA231088	GSM1287146	SRR1046881	Arabidopsis thaliana Sf-2 root, biological replicate 1	NA	NA	Sf-2	--	root	--	PECO:0001062 control exposure	PO:0009005 root
28790409	PRJNA231088	GSM1287147	SRR1046882	Arabidopsis thaliana Sf-2 seedling, biological replicate 1	NA	NA	Sf-2	--	seedlings	--	PECO:0001062 control exposure	PO:0000003 whole plant
28790409	PRJNA231088	GSM1287148	SRR1046883	Arabidopsis thaliana Tsu-0 floral bud, biological replicate 1	NA	NA	Tsu-0	--	flower bud	--	PECO:0001062 control exposure	PO:0009001 fruit OR PO:0009046 flower
28790409	PRJNA231088	GSM1287149	SRR1046884	Arabidopsis thaliana Tsu-0 root, biological replicate 1	NA	NA	Tsu-0	--	root	--	PECO:0001062 control exposure	PO:0009005 root
28790409	PRJNA231088	GSM1287150	SRR1046885	Arabidopsis thaliana Tsu-0 seedling, biological replicate 1	NA	NA	Tsu-0	--	seedlings	--	PECO:0001062 control exposure	PO:0000003 whole plant
28790409	PRJNA231088	GSM1287151	SRR1046886	Arabidopsis thaliana Wil-2 floral bud, biological replicate 1	NA	NA	Wil-2	--	flower bud	--	PECO:0001062 control exposure	PO:0009001 fruit OR PO:0009046 flower
28790409	PRJNA231088	GSM1287152	SRR1046887	Arabidopsis thaliana Wil-2 root, biological replicate 1	NA	NA	Wil-2	--	root	--	PECO:0001062 control exposure	PO:0009005 root
28790409	PRJNA231088	GSM1287153	SRR1046888	Arabidopsis thaliana Wil-2 seedling, biological replicate 1	NA	NA	Wil-2	--	seedlings	--	PECO:0001062 control exposure	PO:0000003 whole plant
28790409	PRJNA231088	GSM1287154	SRR1046889	Arabidopsis thaliana Ws-0 floral bud, biological replicate 1	NA	NA	Ws-0	--	flower bud	--	PECO:0001062 control exposure	PO:0009001 fruit OR PO:0009046 flower
28790409	PRJNA231088	GSM1287155	SRR1046890	Arabidopsis thaliana Ws-0 root, biological replicate 1	NA	NA	Ws-0	--	root	--	PECO:0001062 control exposure	PO:0009005 root
28790409	PRJNA231088	GSM1287156	SRR1046891	Arabidopsis thaliana Ws-0 seedling, biological replicate 1	NA	NA	Ws-0	--	seedlings	--	PECO:0001062 control exposure	PO:0000003 whole plant
28790409	PRJNA231088	GSM1287157	SRR1046892	Arabidopsis thaliana Wu-0 floral bud, biological replicate 1	NA	NA	Wu-0	--	flower bud	--	PECO:0001062 control exposure	PO:0009001 fruit OR PO:0009046 flower
28790409	PRJNA231088	GSM1287158	SRR1046893	Arabidopsis thaliana Wu-0 root, biological replicate 1	NA	NA	Wu-0	--	root	--	PECO:0001062 control exposure	PO:0009005 root
28790409	PRJNA231088	GSM1287159	SRR1046894	Arabidopsis thaliana Wu-0 seedling, biological replicate 1	NA	NA	Wu-0	--	seedlings	--	PECO:0001062 control exposure	PO:0000003 whole plant
28790409	PRJNA231088	GSM1287160	SRR1046895	Arabidopsis thaliana Zu-0 floral bud, biological replicate 1	NA	NA	Zu-0	--	flower bud	--	PECO:0001062 control exposure	PO:0009001 fruit OR PO:0009046 flower
28790409	PRJNA231088	GSM1287161	SRR1046896	Arabidopsis thaliana Zu-0 root, biological replicate 1	NA	NA	Zu-0	--	root	--	PECO:0001062 control exposure	PO:0009005 root
28790409	PRJNA231088	GSM1287162	SRR1046897	Arabidopsis thaliana Zu-0 seedling, biological replicate 1	NA	NA	Zu-0	--	seedlings	--	PECO:0001062 control exposure	PO:0000003 whole plant
27742662	PRJNA232621	GSM1298725	SRR1061357	FB1_HiSeq	NA	NA	Col-0	wild type	flower bud	--	PECO:0001062 control exposure	PO:0009001 fruit OR PO:0009046 flower
27742662	PRJNA232621	GSM1298726	SRR1061358	FB1	NA	NA	Col-0	wild type	flower bud	--	PECO:0001062 control exposure	PO:0009001 fruit OR PO:0009046 flower
27742662	PRJNA232621	GSM1298727	SRR1061359	FB2_HiSeq	NA	NA	Col-0	wild type	flower bud	--	PECO:0001062 control exposure	PO:0009001 fruit OR PO:0009046 flower
27742662	PRJNA232621	GSM1298728	SRR1061360	FB2	NA	NA	Col-0	wild type	flower bud	--	PECO:0001062 control exposure	PO:0009001 fruit OR PO:0009046 flower
27742662	PRJNA232621	GSM1298729	SRR1061361	L1_HiSeq	NA	NA	Col-0	wild type	leaves	--	PECO:0001062 control exposure	PO:0025034 leaf
27742662	PRJNA232621	GSM1298730	SRR1061362	L1	NA	NA	Col-0	wild type	leaves	--	PECO:0001062 control exposure	PO:0025034 leaf
27742662	PRJNA232621	GSM1298731	SRR1061363	L1b	NA	NA	Col-0	wild type	leaves	--	PECO:0001062 control exposure	PO:0025034 leaf
27742662	PRJNA232621	GSM1298732	SRR1061364	L2_HiSeq	NA	NA	Col-0	wild type	leaves	--	PECO:0001062 control exposure	PO:0025034 leaf
27742662	PRJNA232621	GSM1298733	SRR1061365	L2	NA	NA	Col-0	wild type	leaves	--	PECO:0001062 control exposure	PO:0025034 leaf
27742662	PRJNA232621	GSM1298734	SRR1061366	L3	NA	NA	Col-0	wild type	leaves	--	PECO:0001062 control exposure	PO:0025034 leaf
27742662	PRJNA232621	GSM1298735	SRR1061367	L4	NA	NA	Col-0	wild type	leaves	--	PECO:0001062 control exposure	PO:0025034 leaf
25939354	PRJNA237342	GSM1321737	SRR1161748	s991_10C	NA	NA	Ale-Stenar-41-1	--	rosette leaf	10C	PECO:0007332 cold air temperature exposure	PO:0025034 leaf
25939354	PRJNA237342	GSM1321738	SRR1161749	s991_16C	NA	NA	Ale-Stenar-41-1	--	rosette leaf	16C	PECO:0007332 cold air temperature exposure	PO:0025034 leaf
25939354	PRJNA237342	GSM1321739	SRR1161750	s992_10C	NA	NA	Ale-Stenar-44-4	--	rosette leaf	10C	PECO:0007332 cold air temperature exposure	PO:0025034 leaf
25939354	PRJNA237342	GSM1321740	SRR1161751	s992_16C	NA	NA	Ale-Stenar-44-4	--	rosette leaf	16C	PECO:0007332 cold air temperature exposure	PO:0025034 leaf
25939354	PRJNA237342	GSM1321741	SRR1161752	s1061_10C	NA	NA	Brsarp-11-135	--	rosette leaf	10C	PECO:0007332 cold air temperature exposure	PO:0025034 leaf
25939354	PRJNA237342	GSM1321742	SRR1161753	s1061_16C	NA	NA	Brsarp-11-135	--	rosette leaf	16C	PECO:0007332 cold air temperature exposure	PO:0025034 leaf
25939354	PRJNA237342	GSM1321743	SRR1161754	s1062_10C	NA	NA	Brsarp-15-138	--	rosette leaf	10C	PECO:0007332 cold air temperature exposure	PO:0025034 leaf
25939354	PRJNA237342	GSM1321743	SRR1161755	s1062_10C	NA	NA	Brsarp-15-138	--	rosette leaf	10C	PECO:0007332 cold air temperature exposure	PO:0025034 leaf
25939354	PRJNA237342	GSM1321744	SRR1161756	s1062_16C	NA	NA	Brsarp-15-138	--	rosette leaf	16C	PECO:0007332 cold air temperature exposure	PO:0025034 leaf
25939354	PRJNA237342	GSM1321745	SRR1161757	s1063_10C	NA	NA	Brsarp-21-140	--	rosette leaf	10C	PECO:0007332 cold air temperature exposure	PO:0025034 leaf
25939354	PRJNA237342	GSM1321746	SRR1161758	s1063_16C	NA	NA	Brsarp-21-140	--	rosette leaf	16C	PECO:0007332 cold air temperature exposure	PO:0025034 leaf
25939354	PRJNA237342	GSM1321747	SRR1161759	s1070_10C	NA	NA	Brsarp-45-153	--	rosette leaf	10C	PECO:0007332 cold air temperature exposure	PO:0025034 leaf
25939354	PRJNA237342	GSM1321748	SRR1161760	s1074_10C	NA	NA	Brsarp-61-162	--	rosette leaf	10C	PECO:0007332 cold air temperature exposure	PO:0025034 leaf
25939354	PRJNA237342	GSM1321749	SRR1161761	s1074_16C	NA	NA	Brsarp-61-162	--	rosette leaf	16C	PECO:0007332 cold air temperature exposure	PO:0025034 leaf
25939354	PRJNA237342	GSM1321750	SRR1161762	s1137_10C	NA	NA	Grdby-22-213	--	rosette leaf	10C	PECO:0007332 cold air temperature exposure	PO:0025034 leaf
25939354	PRJNA237342	GSM1321751	SRR1161763	s1137_16C	NA	NA	Grdby-22-213	--	rosette leaf	16C	PECO:0007332 cold air temperature exposure	PO:0025034 leaf
25939354	PRJNA237342	GSM1321752	SRR1161764	s1158_10C	NA	NA	Aledal-6-49	--	rosette leaf	10C	PECO:0007332 cold air temperature exposure	PO:0025034 leaf
25939354	PRJNA237342	GSM1321753	SRR1161765	s1158_16C	NA	NA	Aledal-6-49	--	rosette leaf	16C	PECO:0007332 cold air temperature exposure	PO:0025034 leaf
25939354	PRJNA237342	GSM1321754	SRR1161766	s1254_10C	NA	NA	Tos-82-387	--	rosette leaf	10C	PECO:0007332 cold air temperature exposure	PO:0025034 leaf
25939354	PRJNA237342	GSM1321755	SRR1161767	s1254_16C	NA	NA	Tos-82-387	--	rosette leaf	16C	PECO:0007332 cold air temperature exposure	PO:0025034 leaf
25939354	PRJNA237342	GSM1321755	SRR1161768	s1254_16C	NA	NA	Tos-82-387	--	rosette leaf	16C	PECO:0007332 cold air temperature exposure	PO:0025034 leaf
25939354	PRJNA237342	GSM1321756	SRR1161769	s1257_10C	NA	NA	Tos-95-393	--	rosette leaf	10C	PECO:0007332 cold air temperature exposure	PO:0025034 leaf
25939354	PRJNA237342	GSM1321757	SRR1161770	s1257_16C	NA	NA	Tos-95-393	--	rosette leaf	16C	PECO:0007332 cold air temperature exposure	PO:0025034 leaf
25939354	PRJNA237342	GSM1321758	SRR1161771	s1317_10C	NA	NA	ngs-74-430	--	rosette leaf	10C	PECO:0007332 cold air temperature exposure	PO:0025034 leaf
25939354	PRJNA237342	GSM1321759	SRR1161772	s1317_16C	NA	NA	ngs-74-430	--	rosette leaf	16C	PECO:0007332 cold air temperature exposure	PO:0025034 leaf
25939354	PRJNA237342	GSM1321760	SRR1161773	s1552_10C	NA	NA	Sku-30	--	rosette leaf	10C	PECO:0007332 cold air temperature exposure	PO:0025034 leaf
25939354	PRJNA237342	GSM1321761	SRR1161774	s1552_16C	NA	NA	Sku-30	--	rosette leaf	16C	PECO:0007332 cold air temperature exposure	PO:0025034 leaf
25939354	PRJNA237342	GSM1321762	SRR1161775	s5832_10C	NA	NA	App1-16	--	rosette leaf	10C	PECO:0007332 cold air temperature exposure	PO:0025034 leaf
25939354	PRJNA237342	GSM1321763	SRR1161776	s5832_16C	NA	NA	App1-16	--	rosette leaf	16C	PECO:0007332 cold air temperature exposure	PO:0025034 leaf
25939354	PRJNA237342	GSM1321764	SRR1161777	s5856_10C	NA	NA	Dr-10	--	rosette leaf	10C	PECO:0007332 cold air temperature exposure	PO:0025034 leaf
25939354	PRJNA237342	GSM1321765	SRR1161778	s5856_16C	NA	NA	Dr-10	--	rosette leaf	16C	PECO:0007332 cold air temperature exposure	PO:0025034 leaf
25939354	PRJNA237342	GSM1321766	SRR1161779	s5865_10C	NA	NA	Dra1-4	--	rosette leaf	10C	PECO:0007332 cold air temperature exposure	PO:0025034 leaf
25939354	PRJNA237342	GSM1321767	SRR1161780	s5865_16C	NA	NA	Dra1-4	--	rosette leaf	16C	PECO:0007332 cold air temperature exposure	PO:0025034 leaf
25939354	PRJNA237342	GSM1321768	SRR1161781	s5867_10C	NA	NA	Dra2-1	--	rosette leaf	10C	PECO:0007332 cold air temperature exposure	PO:0025034 leaf
25939354	PRJNA237342	GSM1321769	SRR1161782	s5867_16C	NA	NA	Dra2-1	--	rosette leaf	16C	PECO:0007332 cold air temperature exposure	PO:0025034 leaf
25939354	PRJNA237342	GSM1321770	SRR1161783	s6011_10C	NA	NA	Eden-6	--	rosette leaf	10C	PECO:0007332 cold air temperature exposure	PO:0025034 leaf
25939354	PRJNA237342	GSM1321771	SRR1161784	s6011_16C	NA	NA	Eden-6	--	rosette leaf	16C	PECO:0007332 cold air temperature exposure	PO:0025034 leaf
25939354	PRJNA237342	GSM1321772	SRR1161785	s6012_10C	NA	NA	Eden-7	--	rosette leaf	10C	PECO:0007332 cold air temperature exposure	PO:0025034 leaf
25939354	PRJNA237342	GSM1321773	SRR1161786	s6012_16C	NA	NA	Eden-7	--	rosette leaf	16C	PECO:0007332 cold air temperature exposure	PO:0025034 leaf
25939354	PRJNA237342	GSM1321774	SRR1161787	s6013_10C	NA	NA	Eden-9	--	rosette leaf	10C	PECO:0007332 cold air temperature exposure	PO:0025034 leaf
25939354	PRJNA237342	GSM1321775	SRR1161788	s6013_16C	NA	NA	Eden-9	--	rosette leaf	16C	PECO:0007332 cold air temperature exposure	PO:0025034 leaf
25939354	PRJNA237342	GSM1321776	SRR1161790	s6016_10C	NA	NA	Eds-1	--	rosette leaf	10C	PECO:0007332 cold air temperature exposure	PO:0025034 leaf
25939354	PRJNA237342	GSM1321776	SRR1161791	s6016_10C	NA	NA	Eds-1	--	rosette leaf	10C	PECO:0007332 cold air temperature exposure	PO:0025034 leaf
25939354	PRJNA237342	GSM1321776	SRR1161789	s6016_10C	NA	NA	Eds-1	--	rosette leaf	10C	PECO:0007332 cold air temperature exposure	PO:0025034 leaf
25939354	PRJNA237342	GSM1321777	SRR1161794	s6016_16C	NA	NA	Eds-1	--	rosette leaf	16C	PECO:0007332 cold air temperature exposure	PO:0025034 leaf
25939354	PRJNA237342	GSM1321777	SRR1161793	s6016_16C	NA	NA	Eds-1	--	rosette leaf	16C	PECO:0007332 cold air temperature exposure	PO:0025034 leaf
25939354	PRJNA237342	GSM1321777	SRR1161792	s6016_16C	NA	NA	Eds-1	--	rosette leaf	16C	PECO:0007332 cold air temperature exposure	PO:0025034 leaf
25939354	PRJNA237342	GSM1321778	SRR1161795	s6021_10C	NA	NA	Fj2-4	--	rosette leaf	10C	PECO:0007332 cold air temperature exposure	PO:0025034 leaf
25939354	PRJNA237342	GSM1321779	SRR1161796	s6021_16C	NA	NA	Fj2-4	--	rosette leaf	16C	PECO:0007332 cold air temperature exposure	PO:0025034 leaf
25939354	PRJNA237342	GSM1321780	SRR1161798	s6023_10C	NA	NA	Fly2-1	--	rosette leaf	10C	PECO:0007332 cold air temperature exposure	PO:0025034 leaf
25939354	PRJNA237342	GSM1321780	SRR1161797	s6023_10C	NA	NA	Fly2-1	--	rosette leaf	10C	PECO:0007332 cold air temperature exposure	PO:0025034 leaf
25939354	PRJNA237342	GSM1321781	SRR1161799	s6023_16C	NA	NA	Fly2-1	--	rosette leaf	16C	PECO:0007332 cold air temperature exposure	PO:0025034 leaf
25939354	PRJNA237342	GSM1321782	SRR1161800	s6030_10C	NA	NA	Grn-5	--	rosette leaf	10C	PECO:0007332 cold air temperature exposure	PO:0025034 leaf
25939354	PRJNA237342	GSM1321783	SRR1161801	s6030_16C	NA	NA	Grn-5	--	rosette leaf	16C	PECO:0007332 cold air temperature exposure	PO:0025034 leaf
25939354	PRJNA237342	GSM1321784	SRR1161802	s6034_10C	NA	NA	Hov1-7	--	rosette leaf	10C	PECO:0007332 cold air temperature exposure	PO:0025034 leaf
25939354	PRJNA237342	GSM1321785	SRR1161803	s6034_16C	NA	NA	Hov1-7	--	rosette leaf	16C	PECO:0007332 cold air temperature exposure	PO:0025034 leaf
25939354	PRJNA237342	GSM1321786	SRR1161804	s6036_10C	NA	NA	Hov3-2	--	rosette leaf	10C	PECO:0007332 cold air temperature exposure	PO:0025034 leaf
25939354	PRJNA237342	GSM1321787	SRR1161805	s6036_16C	NA	NA	Hov3-2	--	rosette leaf	16C	PECO:0007332 cold air temperature exposure	PO:0025034 leaf
25939354	PRJNA237342	GSM1321788	SRR1161807	s6039_10C	NA	NA	Hovdala-2	--	rosette leaf	10C	PECO:0007332 cold air temperature exposure	PO:0025034 leaf
25939354	PRJNA237342	GSM1321788	SRR1161806	s6039_10C	NA	NA	Hovdala-2	--	rosette leaf	10C	PECO:0007332 cold air temperature exposure	PO:0025034 leaf
25939354	PRJNA237342	GSM1321789	SRR1161808	s6039_16C	NA	NA	Hovdala-2	--	rosette leaf	16C	PECO:0007332 cold air temperature exposure	PO:0025034 leaf
25939354	PRJNA237342	GSM1321790	SRR1161809	s6040_10C	NA	NA	Kni-1	--	rosette leaf	10C	PECO:0007332 cold air temperature exposure	PO:0025034 leaf
25939354	PRJNA237342	GSM1321791	SRR1161810	s6040_16C	NA	NA	Kni-1	--	rosette leaf	16C	PECO:0007332 cold air temperature exposure	PO:0025034 leaf
25939354	PRJNA237342	GSM1321791	SRR1161811	s6040_16C	NA	NA	Kni-1	--	rosette leaf	16C	PECO:0007332 cold air temperature exposure	PO:0025034 leaf
25939354	PRJNA237342	GSM1321792	SRR1161812	s6042_10C	NA	NA	Lom1-1	--	rosette leaf	10C	PECO:0007332 cold air temperature exposure	PO:0025034 leaf
25939354	PRJNA237342	GSM1321793	SRR1161813	s6042_16C	NA	NA	Lom1-1	--	rosette leaf	16C	PECO:0007332 cold air temperature exposure	PO:0025034 leaf
25939354	PRJNA237342	GSM1321793	SRR1161814	s6042_16C	NA	NA	Lom1-1	--	rosette leaf	16C	PECO:0007332 cold air temperature exposure	PO:0025034 leaf
25939354	PRJNA237342	GSM1321794	SRR1161816	s6043_10C	NA	NA	Lv-1	--	rosette leaf	10C	PECO:0007332 cold air temperature exposure	PO:0025034 leaf
25939354	PRJNA237342	GSM1321794	SRR1161817	s6043_10C	NA	NA	Lv-1	--	rosette leaf	10C	PECO:0007332 cold air temperature exposure	PO:0025034 leaf
25939354	PRJNA237342	GSM1321794	SRR1161815	s6043_10C	NA	NA	Lv-1	--	rosette leaf	10C	PECO:0007332 cold air temperature exposure	PO:0025034 leaf
25939354	PRJNA237342	GSM1321795	SRR1161818	s6043_16C	NA	NA	Lv-1	--	rosette leaf	16C	PECO:0007332 cold air temperature exposure	PO:0025034 leaf
25939354	PRJNA237342	GSM1321795	SRR1161819	s6043_16C	NA	NA	Lv-1	--	rosette leaf	16C	PECO:0007332 cold air temperature exposure	PO:0025034 leaf
25939354	PRJNA237342	GSM1321796	SRR1161822	s6046_10C	NA	NA	Lv-5	--	rosette leaf	10C	PECO:0007332 cold air temperature exposure	PO:0025034 leaf
25939354	PRJNA237342	GSM1321796	SRR1161821	s6046_10C	NA	NA	Lv-5	--	rosette leaf	10C	PECO:0007332 cold air temperature exposure	PO:0025034 leaf
25939354	PRJNA237342	GSM1321796	SRR1161820	s6046_10C	NA	NA	Lv-5	--	rosette leaf	10C	PECO:0007332 cold air temperature exposure	PO:0025034 leaf
25939354	PRJNA237342	GSM1321797	SRR1161825	s6046_16C	NA	NA	Lv-5	--	rosette leaf	16C	PECO:0007332 cold air temperature exposure	PO:0025034 leaf
25939354	PRJNA237342	GSM1321797	SRR1161823	s6046_16C	NA	NA	Lv-5	--	rosette leaf	16C	PECO:0007332 cold air temperature exposure	PO:0025034 leaf
25939354	PRJNA237342	GSM1321797	SRR1161824	s6046_16C	NA	NA	Lv-5	--	rosette leaf	16C	PECO:0007332 cold air temperature exposure	PO:0025034 leaf
25939354	PRJNA237342	GSM1321798	SRR1161826	s6069_10C	NA	NA	Nyl-7	--	rosette leaf	10C	PECO:0007332 cold air temperature exposure	PO:0025034 leaf
25939354	PRJNA237342	GSM1321799	SRR1161827	s6069_16C	NA	NA	Nyl-7	--	rosette leaf	16C	PECO:0007332 cold air temperature exposure	PO:0025034 leaf
25939354	PRJNA237342	GSM1321800	SRR1161828	s6070_10C	NA	NA	Omn-1	--	rosette leaf	10C	PECO:0007332 cold air temperature exposure	PO:0025034 leaf
25939354	PRJNA237342	GSM1321801	SRR1161829	s6070_16C	NA	NA	Omn-1	--	rosette leaf	16C	PECO:0007332 cold air temperature exposure	PO:0025034 leaf
25939354	PRJNA237342	GSM1321802	SRR1161830	s6071_10C	NA	NA	Omn-5	--	rosette leaf	10C	PECO:0007332 cold air temperature exposure	PO:0025034 leaf
25939354	PRJNA237342	GSM1321803	SRR1161831	s6071_16C	NA	NA	Omn-5	--	rosette leaf	16C	PECO:0007332 cold air temperature exposure	PO:0025034 leaf
25939354	PRJNA237342	GSM1321804	SRR1161832	s6073_16C	NA	NA	M1-7	--	rosette leaf	16C	PECO:0007332 cold air temperature exposure	PO:0025034 leaf
25939354	PRJNA237342	GSM1321805	SRR1161833	s6073_10C	NA	NA	M1-7	--	rosette leaf	10C	PECO:0007332 cold air temperature exposure	PO:0025034 leaf
25939354	PRJNA237342	GSM1321805	SRR1161834	s6073_10C	NA	NA	M1-7	--	rosette leaf	10C	PECO:0007332 cold air temperature exposure	PO:0025034 leaf
25939354	PRJNA237342	GSM1321806	SRR1161835	s6074_10C	NA	NA	r-1	--	rosette leaf	10C	PECO:0007332 cold air temperature exposure	PO:0025034 leaf
25939354	PRJNA237342	GSM1321806	SRR1161836	s6074_10C	NA	NA	r-1	--	rosette leaf	10C	PECO:0007332 cold air temperature exposure	PO:0025034 leaf
25939354	PRJNA237342	GSM1321807	SRR1161837	s6074_16C	NA	NA	r-1	--	rosette leaf	16C	PECO:0007332 cold air temperature exposure	PO:0025034 leaf
25939354	PRJNA237342	GSM1321807	SRR1161838	s6074_16C	NA	NA	r-1	--	rosette leaf	16C	PECO:0007332 cold air temperature exposure	PO:0025034 leaf
25939354	PRJNA237342	GSM1321808	SRR1161839	s6076_10C	NA	NA	Rev-2	--	rosette leaf	10C	PECO:0007332 cold air temperature exposure	PO:0025034 leaf
25939354	PRJNA237342	GSM1321809	SRR1161840	s6076_16C	NA	NA	Rev-2	--	rosette leaf	16C	PECO:0007332 cold air temperature exposure	PO:0025034 leaf
25939354	PRJNA237342	GSM1321810	SRR1161842	s6085_10C	NA	NA	Sparta-1	--	rosette leaf	10C	PECO:0007332 cold air temperature exposure	PO:0025034 leaf
25939354	PRJNA237342	GSM1321810	SRR1161841	s6085_10C	NA	NA	Sparta-1	--	rosette leaf	10C	PECO:0007332 cold air temperature exposure	PO:0025034 leaf
25939354	PRJNA237342	GSM1321811	SRR1161843	s6085_16C	NA	NA	Sparta-1	--	rosette leaf	16C	PECO:0007332 cold air temperature exposure	PO:0025034 leaf
25939354	PRJNA237342	GSM1321812	SRR1161845	s6088_10C	NA	NA	Stu1-1	--	rosette leaf	10C	PECO:0007332 cold air temperature exposure	PO:0025034 leaf
25939354	PRJNA237342	GSM1321812	SRR1161844	s6088_10C	NA	NA	Stu1-1	--	rosette leaf	10C	PECO:0007332 cold air temperature exposure	PO:0025034 leaf
25939354	PRJNA237342	GSM1321812	SRR1161846	s6088_10C	NA	NA	Stu1-1	--	rosette leaf	10C	PECO:0007332 cold air temperature exposure	PO:0025034 leaf
25939354	PRJNA237342	GSM1321813	SRR1161848	s6088_16C	NA	NA	Stu1-1	--	rosette leaf	16C	PECO:0007332 cold air temperature exposure	PO:0025034 leaf
25939354	PRJNA237342	GSM1321813	SRR1161847	s6088_16C	NA	NA	Stu1-1	--	rosette leaf	16C	PECO:0007332 cold air temperature exposure	PO:0025034 leaf
25939354	PRJNA237342	GSM1321814	SRR1161850	s6090_10C	NA	NA	T1000	--	rosette leaf	10C	PECO:0007332 cold air temperature exposure	PO:0025034 leaf
25939354	PRJNA237342	GSM1321814	SRR1161849	s6090_10C	NA	NA	T1000	--	rosette leaf	10C	PECO:0007332 cold air temperature exposure	PO:0025034 leaf
25939354	PRJNA237342	GSM1321815	SRR1161851	s6090_16C	NA	NA	T1000	--	rosette leaf	16C	PECO:0007332 cold air temperature exposure	PO:0025034 leaf
25939354	PRJNA237342	GSM1321816	SRR1161852	s6092_10C	NA	NA	T1020	--	rosette leaf	10C	PECO:0007332 cold air temperature exposure	PO:0025034 leaf
25939354	PRJNA237342	GSM1321816	SRR1161854	s6092_10C	NA	NA	T1020	--	rosette leaf	10C	PECO:0007332 cold air temperature exposure	PO:0025034 leaf
25939354	PRJNA237342	GSM1321816	SRR1161853	s6092_10C	NA	NA	T1020	--	rosette leaf	10C	PECO:0007332 cold air temperature exposure	PO:0025034 leaf
25939354	PRJNA237342	GSM1321817	SRR1161855	s6092_16C	NA	NA	T1020	--	rosette leaf	16C	PECO:0007332 cold air temperature exposure	PO:0025034 leaf
25939354	PRJNA237342	GSM1321818	SRR1161856	s6094_10C	NA	NA	T1040	--	rosette leaf	10C	PECO:0007332 cold air temperature exposure	PO:0025034 leaf
25939354	PRJNA237342	GSM1321819	SRR1161857	s6094_16C	NA	NA	T1040	--	rosette leaf	16C	PECO:0007332 cold air temperature exposure	PO:0025034 leaf
25939354	PRJNA237342	GSM1321820	SRR1161858	s6098_10C	NA	NA	T1080	--	rosette leaf	10C	PECO:0007332 cold air temperature exposure	PO:0025034 leaf
25939354	PRJNA237342	GSM1321820	SRR1161859	s6098_10C	NA	NA	T1080	--	rosette leaf	10C	PECO:0007332 cold air temperature exposure	PO:0025034 leaf
25939354	PRJNA237342	GSM1321821	SRR1161860	s6098_16C	NA	NA	T1080	--	rosette leaf	16C	PECO:0007332 cold air temperature exposure	PO:0025034 leaf
25939354	PRJNA237342	GSM1321822	SRR1161862	s6100_10C	NA	NA	T1110	--	rosette leaf	10C	PECO:0007332 cold air temperature exposure	PO:0025034 leaf
25939354	PRJNA237342	GSM1321822	SRR1161861	s6100_10C	NA	NA	T1110	--	rosette leaf	10C	PECO:0007332 cold air temperature exposure	PO:0025034 leaf
25939354	PRJNA237342	GSM1321823	SRR1161863	s6100_16C	NA	NA	T1110	--	rosette leaf	16C	PECO:0007332 cold air temperature exposure	PO:0025034 leaf
25939354	PRJNA237342	GSM1321824	SRR1161864	s6102_10C	NA	NA	T1130	--	rosette leaf	10C	PECO:0007332 cold air temperature exposure	PO:0025034 leaf
25939354	PRJNA237342	GSM1321825	SRR1161865	s6102_16C	NA	NA	T1130	--	rosette leaf	16C	PECO:0007332 cold air temperature exposure	PO:0025034 leaf
25939354	PRJNA237342	GSM1321826	SRR1161866	s6104_10C	NA	NA	T1160	--	rosette leaf	10C	PECO:0007332 cold air temperature exposure	PO:0025034 leaf
25939354	PRJNA237342	GSM1321826	SRR1161868	s6104_10C	NA	NA	T1160	--	rosette leaf	10C	PECO:0007332 cold air temperature exposure	PO:0025034 leaf
25939354	PRJNA237342	GSM1321826	SRR1161867	s6104_10C	NA	NA	T1160	--	rosette leaf	10C	PECO:0007332 cold air temperature exposure	PO:0025034 leaf
25939354	PRJNA237342	GSM1321827	SRR1161869	s6104_16C	NA	NA	T1160	--	rosette leaf	16C	PECO:0007332 cold air temperature exposure	PO:0025034 leaf
25939354	PRJNA237342	GSM1321828	SRR1161870	s6105_10C	NA	NA	T450	--	rosette leaf	10C	PECO:0007332 cold air temperature exposure	PO:0025034 leaf
25939354	PRJNA237342	GSM1321829	SRR1161871	s6105_16C	NA	NA	T450	--	rosette leaf	16C	PECO:0007332 cold air temperature exposure	PO:0025034 leaf
25939354	PRJNA237342	GSM1321830	SRR1161872	s6108_10C	NA	NA	T480	--	rosette leaf	10C	PECO:0007332 cold air temperature exposure	PO:0025034 leaf
25939354	PRJNA237342	GSM1321830	SRR1161873	s6108_10C	NA	NA	T480	--	rosette leaf	10C	PECO:0007332 cold air temperature exposure	PO:0025034 leaf
25939354	PRJNA237342	GSM1321831	SRR1161874	s6108_16C	NA	NA	T480	--	rosette leaf	16C	PECO:0007332 cold air temperature exposure	PO:0025034 leaf
25939354	PRJNA237342	GSM1321832	SRR1161875	s6109_10C	NA	NA	T510	--	rosette leaf	10C	PECO:0007332 cold air temperature exposure	PO:0025034 leaf
25939354	PRJNA237342	GSM1321833	SRR1161876	s6109_16C	NA	NA	T510	--	rosette leaf	16C	PECO:0007332 cold air temperature exposure	PO:0025034 leaf
25939354	PRJNA237342	GSM1321834	SRR1161877	s6112_10C	NA	NA	T540	--	rosette leaf	10C	PECO:0007332 cold air temperature exposure	PO:0025034 leaf
25939354	PRJNA237342	GSM1321835	SRR1161878	s6112_16C	NA	NA	T540	--	rosette leaf	16C	PECO:0007332 cold air temperature exposure	PO:0025034 leaf
25939354	PRJNA237342	GSM1321836	SRR1161880	s6113_10C	NA	NA	T550	--	rosette leaf	10C	PECO:0007332 cold air temperature exposure	PO:0025034 leaf
25939354	PRJNA237342	GSM1321836	SRR1161879	s6113_10C	NA	NA	T550	--	rosette leaf	10C	PECO:0007332 cold air temperature exposure	PO:0025034 leaf
25939354	PRJNA237342	GSM1321837	SRR1161881	s6113_16C	NA	NA	T550	--	rosette leaf	16C	PECO:0007332 cold air temperature exposure	PO:0025034 leaf
25939354	PRJNA237342	GSM1321838	SRR1161883	s6114_10C	NA	NA	T570	--	rosette leaf	10C	PECO:0007332 cold air temperature exposure	PO:0025034 leaf
25939354	PRJNA237342	GSM1321838	SRR1161882	s6114_10C	NA	NA	T570	--	rosette leaf	10C	PECO:0007332 cold air temperature exposure	PO:0025034 leaf
25939354	PRJNA237342	GSM1321839	SRR1161884	s6114_16C	NA	NA	T570	--	rosette leaf	16C	PECO:0007332 cold air temperature exposure	PO:0025034 leaf
25939354	PRJNA237342	GSM1321840	SRR1161885	s6115_10C	NA	NA	T580	--	rosette leaf	10C	PECO:0007332 cold air temperature exposure	PO:0025034 leaf
25939354	PRJNA237342	GSM1321841	SRR1161886	s6115_16C	NA	NA	T580	--	rosette leaf	16C	PECO:0007332 cold air temperature exposure	PO:0025034 leaf
25939354	PRJNA237342	GSM1321842	SRR1161887	s6118_10C	NA	NA	T610	--	rosette leaf	10C	PECO:0007332 cold air temperature exposure	PO:0025034 leaf
25939354	PRJNA237342	GSM1321843	SRR1161888	s6118_16C	NA	NA	T610	--	rosette leaf	16C	PECO:0007332 cold air temperature exposure	PO:0025034 leaf
25939354	PRJNA237342	GSM1321844	SRR1161891	s6122_10C	NA	NA	T670	--	rosette leaf	10C	PECO:0007332 cold air temperature exposure	PO:0025034 leaf
25939354	PRJNA237342	GSM1321844	SRR1161890	s6122_10C	NA	NA	T670	--	rosette leaf	10C	PECO:0007332 cold air temperature exposure	PO:0025034 leaf
25939354	PRJNA237342	GSM1321844	SRR1161889	s6122_10C	NA	NA	T670	--	rosette leaf	10C	PECO:0007332 cold air temperature exposure	PO:0025034 leaf
25939354	PRJNA237342	GSM1321845	SRR1161892	s6122_16C	NA	NA	T670	--	rosette leaf	16C	PECO:0007332 cold air temperature exposure	PO:0025034 leaf
25939354	PRJNA237342	GSM1321846	SRR1161893	s6124_10C	NA	NA	T690	--	rosette leaf	10C	PECO:0007332 cold air temperature exposure	PO:0025034 leaf
25939354	PRJNA237342	GSM1321847	SRR1161894	s6124_16C	NA	NA	T690	--	rosette leaf	16C	PECO:0007332 cold air temperature exposure	PO:0025034 leaf
25939354	PRJNA237342	GSM1321848	SRR1161895	s6125_16C	NA	NA	T710	--	rosette leaf	16C	PECO:0007332 cold air temperature exposure	PO:0025034 leaf
25939354	PRJNA237342	GSM1321849	SRR1161896	s6125_10C	NA	NA	T710	--	rosette leaf	10C	PECO:0007332 cold air temperature exposure	PO:0025034 leaf
25939354	PRJNA237342	GSM1321850	SRR1161897	s6126_10C	NA	NA	T720	--	rosette leaf	10C	PECO:0007332 cold air temperature exposure	PO:0025034 leaf
25939354	PRJNA237342	GSM1321850	SRR1161898	s6126_10C	NA	NA	T720	--	rosette leaf	10C	PECO:0007332 cold air temperature exposure	PO:0025034 leaf
25939354	PRJNA237342	GSM1321851	SRR1161899	s6126_16C	NA	NA	T720	--	rosette leaf	16C	PECO:0007332 cold air temperature exposure	PO:0025034 leaf
25939354	PRJNA237342	GSM1321852	SRR1161901	s6127_10C	NA	NA	T730	--	rosette leaf	10C	PECO:0007332 cold air temperature exposure	PO:0025034 leaf
25939354	PRJNA237342	GSM1321852	SRR1161900	s6127_10C	NA	NA	T730	--	rosette leaf	10C	PECO:0007332 cold air temperature exposure	PO:0025034 leaf
25939354	PRJNA237342	GSM1321853	SRR1161902	s6127_16C	NA	NA	T730	--	rosette leaf	16C	PECO:0007332 cold air temperature exposure	PO:0025034 leaf
25939354	PRJNA237342	GSM1321854	SRR1161904	s6128_16C	NA	NA	T740	--	rosette leaf	16C	PECO:0007332 cold air temperature exposure	PO:0025034 leaf
25939354	PRJNA237342	GSM1321854	SRR1161903	s6128_16C	NA	NA	T740	--	rosette leaf	16C	PECO:0007332 cold air temperature exposure	PO:0025034 leaf
25939354	PRJNA237342	GSM1321855	SRR1161905	s6128_10C	NA	NA	T740	--	rosette leaf	10C	PECO:0007332 cold air temperature exposure	PO:0025034 leaf
25939354	PRJNA237342	GSM1321856	SRR1161907	s6131_10C	NA	NA	T780	--	rosette leaf	10C	PECO:0007332 cold air temperature exposure	PO:0025034 leaf
25939354	PRJNA237342	GSM1321856	SRR1161906	s6131_10C	NA	NA	T780	--	rosette leaf	10C	PECO:0007332 cold air temperature exposure	PO:0025034 leaf
25939354	PRJNA237342	GSM1321856	SRR1161908	s6131_10C	NA	NA	T780	--	rosette leaf	10C	PECO:0007332 cold air temperature exposure	PO:0025034 leaf
25939354	PRJNA237342	GSM1321857	SRR1161909	s6131_16C	NA	NA	T780	--	rosette leaf	16C	PECO:0007332 cold air temperature exposure	PO:0025034 leaf
25939354	PRJNA237342	GSM1321858	SRR1161910	s6132_10C	NA	NA	T790	--	rosette leaf	10C	PECO:0007332 cold air temperature exposure	PO:0025034 leaf
25939354	PRJNA237342	GSM1321859	SRR1161911	s6132_16C	NA	NA	T790	--	rosette leaf	16C	PECO:0007332 cold air temperature exposure	PO:0025034 leaf
25939354	PRJNA237342	GSM1321860	SRR1161913	s6136_10C	NA	NA	T840	--	rosette leaf	10C	PECO:0007332 cold air temperature exposure	PO:0025034 leaf
25939354	PRJNA237342	GSM1321860	SRR1161914	s6136_10C	NA	NA	T840	--	rosette leaf	10C	PECO:0007332 cold air temperature exposure	PO:0025034 leaf
25939354	PRJNA237342	GSM1321860	SRR1161912	s6136_10C	NA	NA	T840	--	rosette leaf	10C	PECO:0007332 cold air temperature exposure	PO:0025034 leaf
25939354	PRJNA237342	GSM1321861	SRR1161915	s6136_16C	NA	NA	T840	--	rosette leaf	16C	PECO:0007332 cold air temperature exposure	PO:0025034 leaf
25939354	PRJNA237342	GSM1321862	SRR1161916	s6142_10C	NA	NA	T900	--	rosette leaf	10C	PECO:0007332 cold air temperature exposure	PO:0025034 leaf
25939354	PRJNA237342	GSM1321862	SRR1161917	s6142_10C	NA	NA	T900	--	rosette leaf	10C	PECO:0007332 cold air temperature exposure	PO:0025034 leaf
25939354	PRJNA237342	GSM1321863	SRR1161918	s6142_16C	NA	NA	T900	--	rosette leaf	16C	PECO:0007332 cold air temperature exposure	PO:0025034 leaf
25939354	PRJNA237342	GSM1321864	SRR1161920	s6147_10C	NA	NA	T950	--	rosette leaf	10C	PECO:0007332 cold air temperature exposure	PO:0025034 leaf
25939354	PRJNA237342	GSM1321864	SRR1161919	s6147_10C	NA	NA	T950	--	rosette leaf	10C	PECO:0007332 cold air temperature exposure	PO:0025034 leaf
25939354	PRJNA237342	GSM1321864	SRR1161921	s6147_10C	NA	NA	T950	--	rosette leaf	10C	PECO:0007332 cold air temperature exposure	PO:0025034 leaf
25939354	PRJNA237342	GSM1321865	SRR1161922	s6147_16C	NA	NA	T950	--	rosette leaf	16C	PECO:0007332 cold air temperature exposure	PO:0025034 leaf
25939354	PRJNA237342	GSM1321866	SRR1161924	s6149_10C	NA	NA	T970	--	rosette leaf	10C	PECO:0007332 cold air temperature exposure	PO:0025034 leaf
25939354	PRJNA237342	GSM1321866	SRR1161923	s6149_10C	NA	NA	T970	--	rosette leaf	10C	PECO:0007332 cold air temperature exposure	PO:0025034 leaf
25939354	PRJNA237342	GSM1321867	SRR1161925	s6149_16C	NA	NA	T970	--	rosette leaf	16C	PECO:0007332 cold air temperature exposure	PO:0025034 leaf
25939354	PRJNA237342	GSM1321868	SRR1161926	s6150_10C	NA	NA	T980	--	rosette leaf	10C	PECO:0007332 cold air temperature exposure	PO:0025034 leaf
25939354	PRJNA237342	GSM1321869	SRR1161927	s6150_16C	NA	NA	T980	--	rosette leaf	16C	PECO:0007332 cold air temperature exposure	PO:0025034 leaf
25939354	PRJNA237342	GSM1321870	SRR1161928	s6151_10C	NA	NA	T990	--	rosette leaf	10C	PECO:0007332 cold air temperature exposure	PO:0025034 leaf
25939354	PRJNA237342	GSM1321871	SRR1161929	s6151_16C	NA	NA	T990	--	rosette leaf	16C	PECO:0007332 cold air temperature exposure	PO:0025034 leaf
25939354	PRJNA237342	GSM1321871	SRR1161930	s6151_16C	NA	NA	T990	--	rosette leaf	16C	PECO:0007332 cold air temperature exposure	PO:0025034 leaf
25939354	PRJNA237342	GSM1321871	SRR1161931	s6151_16C	NA	NA	T990	--	rosette leaf	16C	PECO:0007332 cold air temperature exposure	PO:0025034 leaf
25939354	PRJNA237342	GSM1321872	SRR1161932	s6153_10C	NA	NA	TAA 03	--	rosette leaf	10C	PECO:0007332 cold air temperature exposure	PO:0025034 leaf
25939354	PRJNA237342	GSM1321873	SRR1161933	s6153_16C	NA	NA	TAA 03	--	rosette leaf	16C	PECO:0007332 cold air temperature exposure	PO:0025034 leaf
25939354	PRJNA237342	GSM1321874	SRR1161934	s6172_10C	NA	NA	TD 04	--	rosette leaf	10C	PECO:0007332 cold air temperature exposure	PO:0025034 leaf
25939354	PRJNA237342	GSM1321875	SRR1161935	s6172_16C	NA	NA	TD 04	--	rosette leaf	16C	PECO:0007332 cold air temperature exposure	PO:0025034 leaf
25939354	PRJNA237342	GSM1321875	SRR1161936	s6172_16C	NA	NA	TD 04	--	rosette leaf	16C	PECO:0007332 cold air temperature exposure	PO:0025034 leaf
25939354	PRJNA237342	GSM1321876	SRR1161938	s6173_10C	NA	NA	TD 05	--	rosette leaf	10C	PECO:0007332 cold air temperature exposure	PO:0025034 leaf
25939354	PRJNA237342	GSM1321876	SRR1161937	s6173_10C	NA	NA	TD 05	--	rosette leaf	10C	PECO:0007332 cold air temperature exposure	PO:0025034 leaf
25939354	PRJNA237342	GSM1321877	SRR1161939	s6173_16C	NA	NA	TD 05	--	rosette leaf	16C	PECO:0007332 cold air temperature exposure	PO:0025034 leaf
25939354	PRJNA237342	GSM1321878	SRR1161940	s6180_10C	NA	NA	TL 07	--	rosette leaf	10C	PECO:0007332 cold air temperature exposure	PO:0025034 leaf
25939354	PRJNA237342	GSM1321879	SRR1161941	s6180_16C	NA	NA	TL 07	--	rosette leaf	16C	PECO:0007332 cold air temperature exposure	PO:0025034 leaf
25939354	PRJNA237342	GSM1321879	SRR1161943	s6180_16C	NA	NA	TL 07	--	rosette leaf	16C	PECO:0007332 cold air temperature exposure	PO:0025034 leaf
25939354	PRJNA237342	GSM1321879	SRR1161942	s6180_16C	NA	NA	TL 07	--	rosette leaf	16C	PECO:0007332 cold air temperature exposure	PO:0025034 leaf
25939354	PRJNA237342	GSM1321880	SRR1161944	s6184_10C	NA	NA	TB 01	--	rosette leaf	10C	PECO:0007332 cold air temperature exposure	PO:0025034 leaf
25939354	PRJNA237342	GSM1321881	SRR1161945	s6184_16C	NA	NA	TB 01	--	rosette leaf	16C	PECO:0007332 cold air temperature exposure	PO:0025034 leaf
25939354	PRJNA237342	GSM1321882	SRR1161946	s6188_10C	NA	NA	TDr-1	--	rosette leaf	10C	PECO:0007332 cold air temperature exposure	PO:0025034 leaf
25939354	PRJNA237342	GSM1321883	SRR1161947	s6188_16C	NA	NA	TDr-1	--	rosette leaf	16C	PECO:0007332 cold air temperature exposure	PO:0025034 leaf
25939354	PRJNA237342	GSM1321884	SRR1161948	s6189_10C	NA	NA	TDr-2	--	rosette leaf	10C	PECO:0007332 cold air temperature exposure	PO:0025034 leaf
25939354	PRJNA237342	GSM1321885	SRR1161949	s6189_16C	NA	NA	TDr-2	--	rosette leaf	16C	PECO:0007332 cold air temperature exposure	PO:0025034 leaf
25939354	PRJNA237342	GSM1321886	SRR1161950	s6191_10C	NA	NA	TDr-4	--	rosette leaf	10C	PECO:0007332 cold air temperature exposure	PO:0025034 leaf
25939354	PRJNA237342	GSM1321887	SRR1161951	s6191_16C	NA	NA	TDr-4	--	rosette leaf	16C	PECO:0007332 cold air temperature exposure	PO:0025034 leaf
25939354	PRJNA237342	GSM1321888	SRR1161952	s6192_10C	NA	NA	TDr-5	--	rosette leaf	10C	PECO:0007332 cold air temperature exposure	PO:0025034 leaf
25939354	PRJNA237342	GSM1321888	SRR1161953	s6192_10C	NA	NA	TDr-5	--	rosette leaf	10C	PECO:0007332 cold air temperature exposure	PO:0025034 leaf
25939354	PRJNA237342	GSM1321888	SRR1161954	s6192_10C	NA	NA	TDr-5	--	rosette leaf	10C	PECO:0007332 cold air temperature exposure	PO:0025034 leaf
25939354	PRJNA237342	GSM1321889	SRR1161955	s6192_16C	NA	NA	TDr-5	--	rosette leaf	16C	PECO:0007332 cold air temperature exposure	PO:0025034 leaf
25939354	PRJNA237342	GSM1321890	SRR1161956	s6193_10C	NA	NA	TDr-7	--	rosette leaf	10C	PECO:0007332 cold air temperature exposure	PO:0025034 leaf
25939354	PRJNA237342	GSM1321891	SRR1161957	s6193_16C	NA	NA	TDr-7	--	rosette leaf	16C	PECO:0007332 cold air temperature exposure	PO:0025034 leaf
25939354	PRJNA237342	GSM1321891	SRR1161958	s6193_16C	NA	NA	TDr-7	--	rosette leaf	16C	PECO:0007332 cold air temperature exposure	PO:0025034 leaf
25939354	PRJNA237342	GSM1321892	SRR1161959	s6194_16C	NA	NA	TDr-8	--	rosette leaf	16C	PECO:0007332 cold air temperature exposure	PO:0025034 leaf
25939354	PRJNA237342	GSM1321893	SRR1161961	s6195_10C	NA	NA	TDr-9	--	rosette leaf	10C	PECO:0007332 cold air temperature exposure	PO:0025034 leaf
25939354	PRJNA237342	GSM1321893	SRR1161960	s6195_10C	NA	NA	TDr-9	--	rosette leaf	10C	PECO:0007332 cold air temperature exposure	PO:0025034 leaf
25939354	PRJNA237342	GSM1321894	SRR1161962	s6195_16C	NA	NA	TDr-9	--	rosette leaf	16C	PECO:0007332 cold air temperature exposure	PO:0025034 leaf
25939354	PRJNA237342	GSM1321895	SRR1161963	s6202_10C	NA	NA	TDr-17	--	rosette leaf	10C	PECO:0007332 cold air temperature exposure	PO:0025034 leaf
25939354	PRJNA237342	GSM1321896	SRR1161964	s6202_16C	NA	NA	TDr-17	--	rosette leaf	16C	PECO:0007332 cold air temperature exposure	PO:0025034 leaf
25939354	PRJNA237342	GSM1321897	SRR1161965	s6203_10C	NA	NA	TDr-18	--	rosette leaf	10C	PECO:0007332 cold air temperature exposure	PO:0025034 leaf
25939354	PRJNA237342	GSM1321898	SRR1161967	s6203_16C	NA	NA	TDr-18	--	rosette leaf	16C	PECO:0007332 cold air temperature exposure	PO:0025034 leaf
25939354	PRJNA237342	GSM1321898	SRR1161966	s6203_16C	NA	NA	TDr-18	--	rosette leaf	16C	PECO:0007332 cold air temperature exposure	PO:0025034 leaf
25939354	PRJNA237342	GSM1321899	SRR1161968	s6209_10C	NA	NA	TEDEN 02	--	rosette leaf	10C	PECO:0007332 cold air temperature exposure	PO:0025034 leaf
25939354	PRJNA237342	GSM1321900	SRR1161969	s6209_16C	NA	NA	TEDEN 02	--	rosette leaf	16C	PECO:0007332 cold air temperature exposure	PO:0025034 leaf
25939354	PRJNA237342	GSM1321901	SRR1161970	s6210_10C	NA	NA	TEDEN 03	--	rosette leaf	10C	PECO:0007332 cold air temperature exposure	PO:0025034 leaf
25939354	PRJNA237342	GSM1321902	SRR1161971	s6210_16C	NA	NA	TEDEN 03	--	rosette leaf	16C	PECO:0007332 cold air temperature exposure	PO:0025034 leaf
25939354	PRJNA237342	GSM1321903	SRR1161972	s6216_16C	NA	NA	TF 06	--	rosette leaf	16C	PECO:0007332 cold air temperature exposure	PO:0025034 leaf
25939354	PRJNA237342	GSM1321904	SRR1161973	s6216_10C	NA	NA	TF 06	--	rosette leaf	10C	PECO:0007332 cold air temperature exposure	PO:0025034 leaf
25939354	PRJNA237342	GSM1321905	SRR1161974	s6221_10C	NA	NA	TGR 02	--	rosette leaf	10C	PECO:0007332 cold air temperature exposure	PO:0025034 leaf
25939354	PRJNA237342	GSM1321906	SRR1161975	s6221_16C	NA	NA	TGR 02	--	rosette leaf	16C	PECO:0007332 cold air temperature exposure	PO:0025034 leaf
25939354	PRJNA237342	GSM1321907	SRR1161976	s6231_10C	NA	NA	TNY 04	--	rosette leaf	10C	PECO:0007332 cold air temperature exposure	PO:0025034 leaf
25939354	PRJNA237342	GSM1321908	SRR1161977	s6231_16C	NA	NA	TNY 04	--	rosette leaf	16C	PECO:0007332 cold air temperature exposure	PO:0025034 leaf
25939354	PRJNA237342	GSM1321909	SRR1161978	s6235_10C	NA	NA	TOM 01	--	rosette leaf	10C	PECO:0007332 cold air temperature exposure	PO:0025034 leaf
25939354	PRJNA237342	GSM1321910	SRR1161980	s6235_16C	NA	NA	TOM 01	--	rosette leaf	16C	PECO:0007332 cold air temperature exposure	PO:0025034 leaf
25939354	PRJNA237342	GSM1321910	SRR1161979	s6235_16C	NA	NA	TOM 01	--	rosette leaf	16C	PECO:0007332 cold air temperature exposure	PO:0025034 leaf
25939354	PRJNA237342	GSM1321911	SRR1161981	s6237_10C	NA	NA	TOM 03	--	rosette leaf	10C	PECO:0007332 cold air temperature exposure	PO:0025034 leaf
25939354	PRJNA237342	GSM1321912	SRR1161982	s6237_16C	NA	NA	TOM 03	--	rosette leaf	16C	PECO:0007332 cold air temperature exposure	PO:0025034 leaf
25939354	PRJNA237342	GSM1321913	SRR1161984	s6238_10C	NA	NA	TOM 04	--	rosette leaf	10C	PECO:0007332 cold air temperature exposure	PO:0025034 leaf
25939354	PRJNA237342	GSM1321913	SRR1161986	s6238_10C	NA	NA	TOM 04	--	rosette leaf	10C	PECO:0007332 cold air temperature exposure	PO:0025034 leaf
25939354	PRJNA237342	GSM1321913	SRR1161983	s6238_10C	NA	NA	TOM 04	--	rosette leaf	10C	PECO:0007332 cold air temperature exposure	PO:0025034 leaf
25939354	PRJNA237342	GSM1321913	SRR1161985	s6238_10C	NA	NA	TOM 04	--	rosette leaf	10C	PECO:0007332 cold air temperature exposure	PO:0025034 leaf
25939354	PRJNA237342	GSM1321914	SRR1161988	s6238_16C	NA	NA	TOM 04	--	rosette leaf	16C	PECO:0007332 cold air temperature exposure	PO:0025034 leaf
25939354	PRJNA237342	GSM1321914	SRR1161987	s6238_16C	NA	NA	TOM 04	--	rosette leaf	16C	PECO:0007332 cold air temperature exposure	PO:0025034 leaf
25939354	PRJNA237342	GSM1321915	SRR1161989	s6240_16C	NA	NA	TOM 06	--	rosette leaf	16C	PECO:0007332 cold air temperature exposure	PO:0025034 leaf
25939354	PRJNA237342	GSM1321916	SRR1161990	s6242_10C	NA	NA	Tomegap-2	--	rosette leaf	10C	PECO:0007332 cold air temperature exposure	PO:0025034 leaf
25939354	PRJNA237342	GSM1321917	SRR1161991	s6242_16C	NA	NA	Tomegap-2	--	rosette leaf	16C	PECO:0007332 cold air temperature exposure	PO:0025034 leaf
25939354	PRJNA237342	GSM1321918	SRR1161992	s6243_10C	NA	NA	Tottarp-2	--	rosette leaf	10C	PECO:0007332 cold air temperature exposure	PO:0025034 leaf
25939354	PRJNA237342	GSM1321918	SRR1161994	s6243_10C	NA	NA	Tottarp-2	--	rosette leaf	10C	PECO:0007332 cold air temperature exposure	PO:0025034 leaf
25939354	PRJNA237342	GSM1321918	SRR1161993	s6243_10C	NA	NA	Tottarp-2	--	rosette leaf	10C	PECO:0007332 cold air temperature exposure	PO:0025034 leaf
25939354	PRJNA237342	GSM1321919	SRR1161995	s6243_16C	NA	NA	Tottarp-2	--	rosette leaf	16C	PECO:0007332 cold air temperature exposure	PO:0025034 leaf
25939354	PRJNA237342	GSM1321920	SRR1161996	s6244_10C	NA	NA	TR 01	--	rosette leaf	10C	PECO:0007332 cold air temperature exposure	PO:0025034 leaf
25939354	PRJNA237342	GSM1321920	SRR1161997	s6244_10C	NA	NA	TR 01	--	rosette leaf	10C	PECO:0007332 cold air temperature exposure	PO:0025034 leaf
25939354	PRJNA237342	GSM1321920	SRR1161998	s6244_10C	NA	NA	TR 01	--	rosette leaf	10C	PECO:0007332 cold air temperature exposure	PO:0025034 leaf
25939354	PRJNA237342	GSM1321921	SRR1162000	s6244_16C	NA	NA	TR 01	--	rosette leaf	16C	PECO:0007332 cold air temperature exposure	PO:0025034 leaf
25939354	PRJNA237342	GSM1321921	SRR1161999	s6244_16C	NA	NA	TR 01	--	rosette leaf	16C	PECO:0007332 cold air temperature exposure	PO:0025034 leaf
25939354	PRJNA237342	GSM1321922	SRR1162001	s6252_10C	NA	NA	TV-4	--	rosette leaf	10C	PECO:0007332 cold air temperature exposure	PO:0025034 leaf
25939354	PRJNA237342	GSM1321923	SRR1162002	s6252_16C	NA	NA	TV-4	--	rosette leaf	16C	PECO:0007332 cold air temperature exposure	PO:0025034 leaf
25939354	PRJNA237342	GSM1321924	SRR1162003	s6258_10C	NA	NA	TV-10	--	rosette leaf	10C	PECO:0007332 cold air temperature exposure	PO:0025034 leaf
25939354	PRJNA237342	GSM1321925	SRR1162004	s6258_16C	NA	NA	TV-10	--	rosette leaf	16C	PECO:0007332 cold air temperature exposure	PO:0025034 leaf
25939354	PRJNA237342	GSM1321926	SRR1162005	s6276_10C	NA	NA	TV-30	--	rosette leaf	10C	PECO:0007332 cold air temperature exposure	PO:0025034 leaf
25939354	PRJNA237342	GSM1321927	SRR1162006	s6276_16C	NA	NA	TV-30	--	rosette leaf	16C	PECO:0007332 cold air temperature exposure	PO:0025034 leaf
25939354	PRJNA237342	GSM1321928	SRR1162007	s6413_10C	NA	NA	Ull3-4	--	rosette leaf	10C	PECO:0007332 cold air temperature exposure	PO:0025034 leaf
25939354	PRJNA237342	GSM1321929	SRR1162008	s6413_16C	NA	NA	Ull3-4	--	rosette leaf	16C	PECO:0007332 cold air temperature exposure	PO:0025034 leaf
25939354	PRJNA237342	GSM1321930	SRR1162011	s6901_10C	NA	NA	Bil-7	--	rosette leaf	10C	PECO:0007332 cold air temperature exposure	PO:0025034 leaf
25939354	PRJNA237342	GSM1321930	SRR1162012	s6901_10C	NA	NA	Bil-7	--	rosette leaf	10C	PECO:0007332 cold air temperature exposure	PO:0025034 leaf
25939354	PRJNA237342	GSM1321930	SRR1162009	s6901_10C	NA	NA	Bil-7	--	rosette leaf	10C	PECO:0007332 cold air temperature exposure	PO:0025034 leaf
25939354	PRJNA237342	GSM1321930	SRR1162010	s6901_10C	NA	NA	Bil-7	--	rosette leaf	10C	PECO:0007332 cold air temperature exposure	PO:0025034 leaf
25939354	PRJNA237342	GSM1321931	SRR1162014	s6901_16C	NA	NA	Bil-7	--	rosette leaf	16C	PECO:0007332 cold air temperature exposure	PO:0025034 leaf
25939354	PRJNA237342	GSM1321931	SRR1162013	s6901_16C	NA	NA	Bil-7	--	rosette leaf	16C	PECO:0007332 cold air temperature exposure	PO:0025034 leaf
25939354	PRJNA237342	GSM1321932	SRR1162018	s6909_10C	NA	NA	Col-0	--	rosette leaf	10C	PECO:0007332 cold air temperature exposure	PO:0025034 leaf
25939354	PRJNA237342	GSM1321932	SRR1162021	s6909_10C	NA	NA	Col-0	--	rosette leaf	10C	PECO:0007332 cold air temperature exposure	PO:0025034 leaf
25939354	PRJNA237342	GSM1321932	SRR1162020	s6909_10C	NA	NA	Col-0	--	rosette leaf	10C	PECO:0007332 cold air temperature exposure	PO:0025034 leaf
25939354	PRJNA237342	GSM1321932	SRR1162019	s6909_10C	NA	NA	Col-0	--	rosette leaf	10C	PECO:0007332 cold air temperature exposure	PO:0025034 leaf
25939354	PRJNA237342	GSM1321932	SRR1162017	s6909_10C	NA	NA	Col-0	--	rosette leaf	10C	PECO:0007332 cold air temperature exposure	PO:0025034 leaf
25939354	PRJNA237342	GSM1321932	SRR1162015	s6909_10C	NA	NA	Col-0	--	rosette leaf	10C	PECO:0007332 cold air temperature exposure	PO:0025034 leaf
25939354	PRJNA237342	GSM1321932	SRR1162016	s6909_10C	NA	NA	Col-0	--	rosette leaf	10C	PECO:0007332 cold air temperature exposure	PO:0025034 leaf
25939354	PRJNA237342	GSM1321933	SRR1162023	s6909_16C	NA	NA	Col-0	--	rosette leaf	16C	PECO:0007332 cold air temperature exposure	PO:0025034 leaf
25939354	PRJNA237342	GSM1321933	SRR1162022	s6909_16C	NA	NA	Col-0	--	rosette leaf	16C	PECO:0007332 cold air temperature exposure	PO:0025034 leaf
25939354	PRJNA237342	GSM1321933	SRR1162024	s6909_16C	NA	NA	Col-0	--	rosette leaf	16C	PECO:0007332 cold air temperature exposure	PO:0025034 leaf
25939354	PRJNA237342	GSM1321934	SRR1162025	s6913_10C	NA	NA	Eden-2	--	rosette leaf	10C	PECO:0007332 cold air temperature exposure	PO:0025034 leaf
25939354	PRJNA237342	GSM1321934	SRR1162027	s6913_10C	NA	NA	Eden-2	--	rosette leaf	10C	PECO:0007332 cold air temperature exposure	PO:0025034 leaf
25939354	PRJNA237342	GSM1321934	SRR1162026	s6913_10C	NA	NA	Eden-2	--	rosette leaf	10C	PECO:0007332 cold air temperature exposure	PO:0025034 leaf
25939354	PRJNA237342	GSM1321935	SRR1162029	s6913_16C	NA	NA	Eden-2	--	rosette leaf	16C	PECO:0007332 cold air temperature exposure	PO:0025034 leaf
25939354	PRJNA237342	GSM1321935	SRR1162028	s6913_16C	NA	NA	Eden-2	--	rosette leaf	16C	PECO:0007332 cold air temperature exposure	PO:0025034 leaf
25939354	PRJNA237342	GSM1321936	SRR1162032	s6917_10C	NA	NA	Fb-2	--	rosette leaf	10C	PECO:0007332 cold air temperature exposure	PO:0025034 leaf
25939354	PRJNA237342	GSM1321936	SRR1162031	s6917_10C	NA	NA	Fb-2	--	rosette leaf	10C	PECO:0007332 cold air temperature exposure	PO:0025034 leaf
25939354	PRJNA237342	GSM1321936	SRR1162030	s6917_10C	NA	NA	Fb-2	--	rosette leaf	10C	PECO:0007332 cold air temperature exposure	PO:0025034 leaf
25939354	PRJNA237342	GSM1321937	SRR1162033	s6917_16C	NA	NA	Fb-2	--	rosette leaf	16C	PECO:0007332 cold air temperature exposure	PO:0025034 leaf
25939354	PRJNA237342	GSM1321938	SRR1162035	s6973_10C	NA	NA	Ull2-3	--	rosette leaf	10C	PECO:0007332 cold air temperature exposure	PO:0025034 leaf
25939354	PRJNA237342	GSM1321938	SRR1162036	s6973_10C	NA	NA	Ull2-3	--	rosette leaf	10C	PECO:0007332 cold air temperature exposure	PO:0025034 leaf
25939354	PRJNA237342	GSM1321938	SRR1162034	s6973_10C	NA	NA	Ull2-3	--	rosette leaf	10C	PECO:0007332 cold air temperature exposure	PO:0025034 leaf
25939354	PRJNA237342	GSM1321939	SRR1162037	s6973_16C	NA	NA	Ull2-3	--	rosette leaf	16C	PECO:0007332 cold air temperature exposure	PO:0025034 leaf
25939354	PRJNA237342	GSM1321939	SRR1162038	s6973_16C	NA	NA	Ull2-3	--	rosette leaf	16C	PECO:0007332 cold air temperature exposure	PO:0025034 leaf
25939354	PRJNA237342	GSM1321940	SRR1162040	s6974_10C	NA	NA	Ull2-5	--	rosette leaf	10C	PECO:0007332 cold air temperature exposure	PO:0025034 leaf
25939354	PRJNA237342	GSM1321940	SRR1162041	s6974_10C	NA	NA	Ull2-5	--	rosette leaf	10C	PECO:0007332 cold air temperature exposure	PO:0025034 leaf
25939354	PRJNA237342	GSM1321940	SRR1162039	s6974_10C	NA	NA	Ull2-5	--	rosette leaf	10C	PECO:0007332 cold air temperature exposure	PO:0025034 leaf
25939354	PRJNA237342	GSM1321941	SRR1162042	s6974_16C	NA	NA	Ull2-5	--	rosette leaf	16C	PECO:0007332 cold air temperature exposure	PO:0025034 leaf
25939354	PRJNA237342	GSM1321941	SRR1162043	s6974_16C	NA	NA	Ull2-5	--	rosette leaf	16C	PECO:0007332 cold air temperature exposure	PO:0025034 leaf
25939354	PRJNA237342	GSM1321942	SRR1162046	s7516_10C	NA	NA	Vr2-1	--	rosette leaf	10C	PECO:0007332 cold air temperature exposure	PO:0025034 leaf
25939354	PRJNA237342	GSM1321942	SRR1162044	s7516_10C	NA	NA	Vr2-1	--	rosette leaf	10C	PECO:0007332 cold air temperature exposure	PO:0025034 leaf
25939354	PRJNA237342	GSM1321942	SRR1162045	s7516_10C	NA	NA	Vr2-1	--	rosette leaf	10C	PECO:0007332 cold air temperature exposure	PO:0025034 leaf
25939354	PRJNA237342	GSM1321943	SRR1162048	s7516_16C	NA	NA	Vr2-1	--	rosette leaf	16C	PECO:0007332 cold air temperature exposure	PO:0025034 leaf
25939354	PRJNA237342	GSM1321943	SRR1162047	s7516_16C	NA	NA	Vr2-1	--	rosette leaf	16C	PECO:0007332 cold air temperature exposure	PO:0025034 leaf
25939354	PRJNA237342	GSM1321944	SRR1162049	s7517_16C	NA	NA	Vr2-6	--	rosette leaf	16C	PECO:0007332 cold air temperature exposure	PO:0025034 leaf
25939354	PRJNA237342	GSM1321945	SRR1162051	s7517_10C	NA	NA	Vr2-6	--	rosette leaf	10C	PECO:0007332 cold air temperature exposure	PO:0025034 leaf
25939354	PRJNA237342	GSM1321945	SRR1162050	s7517_10C	NA	NA	Vr2-6	--	rosette leaf	10C	PECO:0007332 cold air temperature exposure	PO:0025034 leaf
25939354	PRJNA237342	GSM1321945	SRR1162052	s7517_10C	NA	NA	Vr2-6	--	rosette leaf	10C	PECO:0007332 cold air temperature exposure	PO:0025034 leaf
25939354	PRJNA237342	GSM1321946	SRR1162053	s7519_10C	NA	NA	M2-3	--	rosette leaf	10C	PECO:0007332 cold air temperature exposure	PO:0025034 leaf
25939354	PRJNA237342	GSM1321946	SRR1162054	s7519_10C	NA	NA	M2-3	--	rosette leaf	10C	PECO:0007332 cold air temperature exposure	PO:0025034 leaf
25939354	PRJNA237342	GSM1321946	SRR1162055	s7519_10C	NA	NA	M2-3	--	rosette leaf	10C	PECO:0007332 cold air temperature exposure	PO:0025034 leaf
25939354	PRJNA237342	GSM1321947	SRR1162056	s7519_16C	NA	NA	M2-3	--	rosette leaf	16C	PECO:0007332 cold air temperature exposure	PO:0025034 leaf
25939354	PRJNA237342	GSM1321947	SRR1162057	s7519_16C	NA	NA	M2-3	--	rosette leaf	16C	PECO:0007332 cold air temperature exposure	PO:0025034 leaf
25939354	PRJNA237342	GSM1321948	SRR1162058	s8222_10C	NA	NA	Lis-2	--	rosette leaf	10C	PECO:0007332 cold air temperature exposure	PO:0025034 leaf
25939354	PRJNA237342	GSM1321948	SRR1162060	s8222_10C	NA	NA	Lis-2	--	rosette leaf	10C	PECO:0007332 cold air temperature exposure	PO:0025034 leaf
25939354	PRJNA237342	GSM1321948	SRR1162059	s8222_10C	NA	NA	Lis-2	--	rosette leaf	10C	PECO:0007332 cold air temperature exposure	PO:0025034 leaf
25939354	PRJNA237342	GSM1321949	SRR1162062	s8222_16C	NA	NA	Lis-2	--	rosette leaf	16C	PECO:0007332 cold air temperature exposure	PO:0025034 leaf
25939354	PRJNA237342	GSM1321949	SRR1162063	s8222_16C	NA	NA	Lis-2	--	rosette leaf	16C	PECO:0007332 cold air temperature exposure	PO:0025034 leaf
25939354	PRJNA237342	GSM1321949	SRR1162061	s8222_16C	NA	NA	Lis-2	--	rosette leaf	16C	PECO:0007332 cold air temperature exposure	PO:0025034 leaf
25939354	PRJNA237342	GSM1321950	SRR1162064	s8227_10C	NA	NA	TH 03	--	rosette leaf	10C	PECO:0007332 cold air temperature exposure	PO:0025034 leaf
25939354	PRJNA237342	GSM1321951	SRR1162065	s8227_16C	NA	NA	TH 03	--	rosette leaf	16C	PECO:0007332 cold air temperature exposure	PO:0025034 leaf
25939354	PRJNA237342	GSM1321952	SRR1162066	s8230_16C	NA	NA	Algutsrum	--	rosette leaf	16C	PECO:0007332 cold air temperature exposure	PO:0025034 leaf
25939354	PRJNA237342	GSM1321953	SRR1162069	s8234_10C	NA	NA	Gul1-2	--	rosette leaf	10C	PECO:0007332 cold air temperature exposure	PO:0025034 leaf
25939354	PRJNA237342	GSM1321953	SRR1162068	s8234_10C	NA	NA	Gul1-2	--	rosette leaf	10C	PECO:0007332 cold air temperature exposure	PO:0025034 leaf
25939354	PRJNA237342	GSM1321953	SRR1162067	s8234_10C	NA	NA	Gul1-2	--	rosette leaf	10C	PECO:0007332 cold air temperature exposure	PO:0025034 leaf
25939354	PRJNA237342	GSM1321954	SRR1162070	s8234_16C	NA	NA	Gul1-2	--	rosette leaf	16C	PECO:0007332 cold air temperature exposure	PO:0025034 leaf
25939354	PRJNA237342	GSM1321955	SRR1162071	s8237_10C	NA	NA	Kvlinge-1	--	rosette leaf	10C	PECO:0007332 cold air temperature exposure	PO:0025034 leaf
25939354	PRJNA237342	GSM1321956	SRR1162072	s8237_16C	NA	NA	Kvlinge-1	--	rosette leaf	16C	PECO:0007332 cold air temperature exposure	PO:0025034 leaf
25939354	PRJNA237342	GSM1321957	SRR1162073	s8240_10C	NA	NA	Kulturen-1	--	rosette leaf	10C	PECO:0007332 cold air temperature exposure	PO:0025034 leaf
25939354	PRJNA237342	GSM1321958	SRR1162075	s8240_16C	NA	NA	Kulturen-1	--	rosette leaf	16C	PECO:0007332 cold air temperature exposure	PO:0025034 leaf
25939354	PRJNA237342	GSM1321958	SRR1162074	s8240_16C	NA	NA	Kulturen-1	--	rosette leaf	16C	PECO:0007332 cold air temperature exposure	PO:0025034 leaf
25939354	PRJNA237342	GSM1321959	SRR1162078	s8241_10C	NA	NA	Liarum	--	rosette leaf	10C	PECO:0007332 cold air temperature exposure	PO:0025034 leaf
25939354	PRJNA237342	GSM1321959	SRR1162076	s8241_10C	NA	NA	Liarum	--	rosette leaf	10C	PECO:0007332 cold air temperature exposure	PO:0025034 leaf
25939354	PRJNA237342	GSM1321959	SRR1162077	s8241_10C	NA	NA	Liarum	--	rosette leaf	10C	PECO:0007332 cold air temperature exposure	PO:0025034 leaf
25939354	PRJNA237342	GSM1321960	SRR1162079	s8241_16C	NA	NA	Liarum	--	rosette leaf	16C	PECO:0007332 cold air temperature exposure	PO:0025034 leaf
25939354	PRJNA237342	GSM1321961	SRR1162080	s8242_10C	NA	NA	Lill-1	--	rosette leaf	10C	PECO:0007332 cold air temperature exposure	PO:0025034 leaf
25939354	PRJNA237342	GSM1321961	SRR1162082	s8242_10C	NA	NA	Lill-1	--	rosette leaf	10C	PECO:0007332 cold air temperature exposure	PO:0025034 leaf
25939354	PRJNA237342	GSM1321961	SRR1162081	s8242_10C	NA	NA	Lill-1	--	rosette leaf	10C	PECO:0007332 cold air temperature exposure	PO:0025034 leaf
25939354	PRJNA237342	GSM1321962	SRR1162084	s8242_16C	NA	NA	Lill-1	--	rosette leaf	16C	PECO:0007332 cold air temperature exposure	PO:0025034 leaf
25939354	PRJNA237342	GSM1321962	SRR1162083	s8242_16C	NA	NA	Lill-1	--	rosette leaf	16C	PECO:0007332 cold air temperature exposure	PO:0025034 leaf
25939354	PRJNA237342	GSM1321963	SRR1162085	s8247_16C	NA	NA	San-2	--	rosette leaf	16C	PECO:0007332 cold air temperature exposure	PO:0025034 leaf
25939354	PRJNA237342	GSM1321963	SRR1162086	s8247_16C	NA	NA	San-2	--	rosette leaf	16C	PECO:0007332 cold air temperature exposure	PO:0025034 leaf
25939354	PRJNA237342	GSM1321964	SRR1162088	s8247_10C	NA	NA	San-2	--	rosette leaf	10C	PECO:0007332 cold air temperature exposure	PO:0025034 leaf
25939354	PRJNA237342	GSM1321964	SRR1162087	s8247_10C	NA	NA	San-2	--	rosette leaf	10C	PECO:0007332 cold air temperature exposure	PO:0025034 leaf
25939354	PRJNA237342	GSM1321965	SRR1162091	s8249_10C	NA	NA	Vimmerby	--	rosette leaf	10C	PECO:0007332 cold air temperature exposure	PO:0025034 leaf
25939354	PRJNA237342	GSM1321965	SRR1162092	s8249_10C	NA	NA	Vimmerby	--	rosette leaf	10C	PECO:0007332 cold air temperature exposure	PO:0025034 leaf
25939354	PRJNA237342	GSM1321965	SRR1162090	s8249_10C	NA	NA	Vimmerby	--	rosette leaf	10C	PECO:0007332 cold air temperature exposure	PO:0025034 leaf
25939354	PRJNA237342	GSM1321966	SRR1162094	s8249_16C	NA	NA	Vimmerby	--	rosette leaf	16C	PECO:0007332 cold air temperature exposure	PO:0025034 leaf
25939354	PRJNA237342	GSM1321966	SRR1162093	s8249_16C	NA	NA	Vimmerby	--	rosette leaf	16C	PECO:0007332 cold air temperature exposure	PO:0025034 leaf
25939354	PRJNA237342	GSM1321967	SRR1162097	s8256_10C	NA	NA	B1-2	--	rosette leaf	10C	PECO:0007332 cold air temperature exposure	PO:0025034 leaf
25939354	PRJNA237342	GSM1321967	SRR1162095	s8256_10C	NA	NA	B1-2	--	rosette leaf	10C	PECO:0007332 cold air temperature exposure	PO:0025034 leaf
25939354	PRJNA237342	GSM1321967	SRR1162096	s8256_10C	NA	NA	B1-2	--	rosette leaf	10C	PECO:0007332 cold air temperature exposure	PO:0025034 leaf
25939354	PRJNA237342	GSM1321967	SRR1162098	s8256_10C	NA	NA	B1-2	--	rosette leaf	10C	PECO:0007332 cold air temperature exposure	PO:0025034 leaf
25939354	PRJNA237342	GSM1321968	SRR1162099	s8256_16C	NA	NA	B1-2	--	rosette leaf	16C	PECO:0007332 cold air temperature exposure	PO:0025034 leaf
25939354	PRJNA237342	GSM1321968	SRR1162100	s8256_16C	NA	NA	B1-2	--	rosette leaf	16C	PECO:0007332 cold air temperature exposure	PO:0025034 leaf
25939354	PRJNA237342	GSM1321969	SRR1162102	s8258_10C	NA	NA	B4-1	--	rosette leaf	10C	PECO:0007332 cold air temperature exposure	PO:0025034 leaf
25939354	PRJNA237342	GSM1321969	SRR1162101	s8258_10C	NA	NA	B4-1	--	rosette leaf	10C	PECO:0007332 cold air temperature exposure	PO:0025034 leaf
25939354	PRJNA237342	GSM1321969	SRR1162103	s8258_10C	NA	NA	B4-1	--	rosette leaf	10C	PECO:0007332 cold air temperature exposure	PO:0025034 leaf
25939354	PRJNA237342	GSM1321970	SRR1162104	s8258_16C	NA	NA	B4-1	--	rosette leaf	16C	PECO:0007332 cold air temperature exposure	PO:0025034 leaf
25939354	PRJNA237342	GSM1321970	SRR1162106	s8258_16C	NA	NA	B4-1	--	rosette leaf	16C	PECO:0007332 cold air temperature exposure	PO:0025034 leaf
25939354	PRJNA237342	GSM1321970	SRR1162105	s8258_16C	NA	NA	B4-1	--	rosette leaf	16C	PECO:0007332 cold air temperature exposure	PO:0025034 leaf
25939354	PRJNA237342	GSM1321971	SRR1162108	s8259_10C	NA	NA	B5-1	--	rosette leaf	10C	PECO:0007332 cold air temperature exposure	PO:0025034 leaf
25939354	PRJNA237342	GSM1321971	SRR1162109	s8259_10C	NA	NA	B5-1	--	rosette leaf	10C	PECO:0007332 cold air temperature exposure	PO:0025034 leaf
25939354	PRJNA237342	GSM1321971	SRR1162107	s8259_10C	NA	NA	B5-1	--	rosette leaf	10C	PECO:0007332 cold air temperature exposure	PO:0025034 leaf
25939354	PRJNA237342	GSM1321972	SRR1162110	s8259_16C	NA	NA	B5-1	--	rosette leaf	16C	PECO:0007332 cold air temperature exposure	PO:0025034 leaf
25939354	PRJNA237342	GSM1321973	SRR1162112	s8283_10C	NA	NA	Dra3-1	--	rosette leaf	10C	PECO:0007332 cold air temperature exposure	PO:0025034 leaf
25939354	PRJNA237342	GSM1321973	SRR1162114	s8283_10C	NA	NA	Dra3-1	--	rosette leaf	10C	PECO:0007332 cold air temperature exposure	PO:0025034 leaf
25939354	PRJNA237342	GSM1321973	SRR1162113	s8283_10C	NA	NA	Dra3-1	--	rosette leaf	10C	PECO:0007332 cold air temperature exposure	PO:0025034 leaf
25939354	PRJNA237342	GSM1321973	SRR1162111	s8283_10C	NA	NA	Dra3-1	--	rosette leaf	10C	PECO:0007332 cold air temperature exposure	PO:0025034 leaf
25939354	PRJNA237342	GSM1321974	SRR1162116	s8283_16C	NA	NA	Dra3-1	--	rosette leaf	16C	PECO:0007332 cold air temperature exposure	PO:0025034 leaf
25939354	PRJNA237342	GSM1321974	SRR1162115	s8283_16C	NA	NA	Dra3-1	--	rosette leaf	16C	PECO:0007332 cold air temperature exposure	PO:0025034 leaf
25939354	PRJNA237342	GSM1321975	SRR1162118	s8326_10C	NA	NA	Lis-1	--	rosette leaf	10C	PECO:0007332 cold air temperature exposure	PO:0025034 leaf
25939354	PRJNA237342	GSM1321975	SRR1162117	s8326_10C	NA	NA	Lis-1	--	rosette leaf	10C	PECO:0007332 cold air temperature exposure	PO:0025034 leaf
25939354	PRJNA237342	GSM1321976	SRR1162119	s8326_16C	NA	NA	Lis-1	--	rosette leaf	16C	PECO:0007332 cold air temperature exposure	PO:0025034 leaf
25939354	PRJNA237342	GSM1321977	SRR1162120	s8334_10C	NA	NA	Lu-1	--	rosette leaf	10C	PECO:0007332 cold air temperature exposure	PO:0025034 leaf
25939354	PRJNA237342	GSM1321977	SRR1162122	s8334_10C	NA	NA	Lu-1	--	rosette leaf	10C	PECO:0007332 cold air temperature exposure	PO:0025034 leaf
25939354	PRJNA237342	GSM1321977	SRR1162121	s8334_10C	NA	NA	Lu-1	--	rosette leaf	10C	PECO:0007332 cold air temperature exposure	PO:0025034 leaf
25939354	PRJNA237342	GSM1321978	SRR1162124	s8334_16C	NA	NA	Lu-1	--	rosette leaf	16C	PECO:0007332 cold air temperature exposure	PO:0025034 leaf
25939354	PRJNA237342	GSM1321978	SRR1162123	s8334_16C	NA	NA	Lu-1	--	rosette leaf	16C	PECO:0007332 cold air temperature exposure	PO:0025034 leaf
25939354	PRJNA237342	GSM1321979	SRR1162125	s8335_16C	NA	NA	Lund	--	rosette leaf	16C	PECO:0007332 cold air temperature exposure	PO:0025034 leaf
25939354	PRJNA237342	GSM1321980	SRR1162128	s8335_10C	NA	NA	Lund	--	rosette leaf	10C	PECO:0007332 cold air temperature exposure	PO:0025034 leaf
25939354	PRJNA237342	GSM1321980	SRR1162126	s8335_10C	NA	NA	Lund	--	rosette leaf	10C	PECO:0007332 cold air temperature exposure	PO:0025034 leaf
25939354	PRJNA237342	GSM1321980	SRR1162127	s8335_10C	NA	NA	Lund	--	rosette leaf	10C	PECO:0007332 cold air temperature exposure	PO:0025034 leaf
25939354	PRJNA237342	GSM1321981	SRR1162131	s8351_10C	NA	NA	Ost-0	--	rosette leaf	10C	PECO:0007332 cold air temperature exposure	PO:0025034 leaf
25939354	PRJNA237342	GSM1321981	SRR1162130	s8351_10C	NA	NA	Ost-0	--	rosette leaf	10C	PECO:0007332 cold air temperature exposure	PO:0025034 leaf
25939354	PRJNA237342	GSM1321981	SRR1162129	s8351_10C	NA	NA	Ost-0	--	rosette leaf	10C	PECO:0007332 cold air temperature exposure	PO:0025034 leaf
25939354	PRJNA237342	GSM1321982	SRR1162133	s8351_16C	NA	NA	Ost-0	--	rosette leaf	16C	PECO:0007332 cold air temperature exposure	PO:0025034 leaf
25939354	PRJNA237342	GSM1321982	SRR1162132	s8351_16C	NA	NA	Ost-0	--	rosette leaf	16C	PECO:0007332 cold air temperature exposure	PO:0025034 leaf
25939354	PRJNA237342	GSM1321983	SRR1162134	s8369_16C	NA	NA	Rev-1	--	rosette leaf	16C	PECO:0007332 cold air temperature exposure	PO:0025034 leaf
25939354	PRJNA237342	GSM1321984	SRR1162135	s8369_10C	NA	NA	Rev-1	--	rosette leaf	10C	PECO:0007332 cold air temperature exposure	PO:0025034 leaf
25939354	PRJNA237342	GSM1321985	SRR1162138	s8376_10C	NA	NA	Sanna-2	--	rosette leaf	10C	PECO:0007332 cold air temperature exposure	PO:0025034 leaf
25939354	PRJNA237342	GSM1321985	SRR1162136	s8376_10C	NA	NA	Sanna-2	--	rosette leaf	10C	PECO:0007332 cold air temperature exposure	PO:0025034 leaf
25939354	PRJNA237342	GSM1321985	SRR1162137	s8376_10C	NA	NA	Sanna-2	--	rosette leaf	10C	PECO:0007332 cold air temperature exposure	PO:0025034 leaf
25939354	PRJNA237342	GSM1321986	SRR1162141	s8376_16C	NA	NA	Sanna-2	--	rosette leaf	16C	PECO:0007332 cold air temperature exposure	PO:0025034 leaf
25939354	PRJNA237342	GSM1321986	SRR1162140	s8376_16C	NA	NA	Sanna-2	--	rosette leaf	16C	PECO:0007332 cold air temperature exposure	PO:0025034 leaf
25939354	PRJNA237342	GSM1321986	SRR1162139	s8376_16C	NA	NA	Sanna-2	--	rosette leaf	16C	PECO:0007332 cold air temperature exposure	PO:0025034 leaf
25939354	PRJNA237342	GSM1321987	SRR1162142	s8387_10C	NA	NA	St-0	--	rosette leaf	10C	PECO:0007332 cold air temperature exposure	PO:0025034 leaf
25939354	PRJNA237342	GSM1321988	SRR1162143	s8387_16C	NA	NA	St-0	--	rosette leaf	16C	PECO:0007332 cold air temperature exposure	PO:0025034 leaf
25939354	PRJNA237342	GSM1321989	SRR1162144	s8422_10C	NA	NA	Fj1-1	--	rosette leaf	10C	PECO:0007332 cold air temperature exposure	PO:0025034 leaf
25939354	PRJNA237342	GSM1321989	SRR1162145	s8422_10C	NA	NA	Fj1-1	--	rosette leaf	10C	PECO:0007332 cold air temperature exposure	PO:0025034 leaf
25939354	PRJNA237342	GSM1321990	SRR1162146	s8422_16C	NA	NA	Fj1-1	--	rosette leaf	16C	PECO:0007332 cold air temperature exposure	PO:0025034 leaf
25939354	PRJNA237342	GSM1321990	SRR1162147	s8422_16C	NA	NA	Fj1-1	--	rosette leaf	16C	PECO:0007332 cold air temperature exposure	PO:0025034 leaf
25939354	PRJNA237342	GSM1321991	SRR1162148	s8426_10C	NA	NA	Ull1-1	--	rosette leaf	10C	PECO:0007332 cold air temperature exposure	PO:0025034 leaf
25939354	PRJNA237342	GSM1321992	SRR1162149	s8426_16C	NA	NA	Ull1-1	--	rosette leaf	16C	PECO:0007332 cold air temperature exposure	PO:0025034 leaf
25939354	PRJNA237342	GSM1321993	SRR1162150	s9057_10C	NA	NA	Vinslv	--	rosette leaf	10C	PECO:0007332 cold air temperature exposure	PO:0025034 leaf
25939354	PRJNA237342	GSM1321993	SRR1162151	s9057_10C	NA	NA	Vinslv	--	rosette leaf	10C	PECO:0007332 cold air temperature exposure	PO:0025034 leaf
25939354	PRJNA237342	GSM1321994	SRR1162152	s9057_16C	NA	NA	Vinslv	--	rosette leaf	16C	PECO:0007332 cold air temperature exposure	PO:0025034 leaf
25939354	PRJNA237342	GSM1321995	SRR1162154	s9058_10C	NA	NA	Vstervik	--	rosette leaf	10C	PECO:0007332 cold air temperature exposure	PO:0025034 leaf
25939354	PRJNA237342	GSM1321995	SRR1162153	s9058_10C	NA	NA	Vstervik	--	rosette leaf	10C	PECO:0007332 cold air temperature exposure	PO:0025034 leaf
25939354	PRJNA237342	GSM1321996	SRR1162156	s9058_16C	NA	NA	Vstervik	--	rosette leaf	16C	PECO:0007332 cold air temperature exposure	PO:0025034 leaf
25939354	PRJNA237342	GSM1321996	SRR1162155	s9058_16C	NA	NA	Vstervik	--	rosette leaf	16C	PECO:0007332 cold air temperature exposure	PO:0025034 leaf
25939354	PRJNA237342	GSM1321997	SRR1162157	s9323_10C	NA	NA	dal 3	--	rosette leaf	10C	PECO:0007332 cold air temperature exposure	PO:0025034 leaf
25939354	PRJNA237342	GSM1321997	SRR1162158	s9323_10C	NA	NA	dal 3	--	rosette leaf	10C	PECO:0007332 cold air temperature exposure	PO:0025034 leaf
25939354	PRJNA237342	GSM1321998	SRR1162159	s9323_16C	NA	NA	dal 3	--	rosette leaf	16C	PECO:0007332 cold air temperature exposure	PO:0025034 leaf
25939354	PRJNA237342	GSM1321998	SRR1162160	s9323_16C	NA	NA	dal 3	--	rosette leaf	16C	PECO:0007332 cold air temperature exposure	PO:0025034 leaf
25939354	PRJNA237342	GSM1321999	SRR1162161	s9332_10C	NA	NA	Bar 1	--	rosette leaf	10C	PECO:0007332 cold air temperature exposure	PO:0025034 leaf
25939354	PRJNA237342	GSM1321999	SRR1162162	s9332_10C	NA	NA	Bar 1	--	rosette leaf	10C	PECO:0007332 cold air temperature exposure	PO:0025034 leaf
25939354	PRJNA237342	GSM1322000	SRR1162163	s9332_16C	NA	NA	Bar 1	--	rosette leaf	16C	PECO:0007332 cold air temperature exposure	PO:0025034 leaf
25939354	PRJNA237342	GSM1322001	SRR1162164	s9336_10C	NA	NA	Bn 1	--	rosette leaf	10C	PECO:0007332 cold air temperature exposure	PO:0025034 leaf
25939354	PRJNA237342	GSM1322002	SRR1162165	s9336_16C	NA	NA	Bn 1	--	rosette leaf	16C	PECO:0007332 cold air temperature exposure	PO:0025034 leaf
25939354	PRJNA237342	GSM1322003	SRR1162166	s9339_10C	NA	NA	Bt 1	--	rosette leaf	10C	PECO:0007332 cold air temperature exposure	PO:0025034 leaf
25939354	PRJNA237342	GSM1322004	SRR1162168	s9339_16C	NA	NA	Bt 1	--	rosette leaf	16C	PECO:0007332 cold air temperature exposure	PO:0025034 leaf
25939354	PRJNA237342	GSM1322004	SRR1162167	s9339_16C	NA	NA	Bt 1	--	rosette leaf	16C	PECO:0007332 cold air temperature exposure	PO:0025034 leaf
25939354	PRJNA237342	GSM1322005	SRR1162169	s9352_10C	NA	NA	Dd 2	--	rosette leaf	10C	PECO:0007332 cold air temperature exposure	PO:0025034 leaf
25939354	PRJNA237342	GSM1322006	SRR1162170	s9352_16C	NA	NA	Dd 2	--	rosette leaf	16C	PECO:0007332 cold air temperature exposure	PO:0025034 leaf
25939354	PRJNA237342	GSM1322007	SRR1162171	s9353_10C	NA	NA	Dd 3	--	rosette leaf	10C	PECO:0007332 cold air temperature exposure	PO:0025034 leaf
25939354	PRJNA237342	GSM1322008	SRR1162172	s9353_16C	NA	NA	Dd 3	--	rosette leaf	16C	PECO:0007332 cold air temperature exposure	PO:0025034 leaf
25939354	PRJNA237342	GSM1322009	SRR1162173	s9363_10C	NA	NA	EdJ 2	--	rosette leaf	10C	PECO:0007332 cold air temperature exposure	PO:0025034 leaf
25939354	PRJNA237342	GSM1322010	SRR1162174	s9363_16C	NA	NA	EdJ 2	--	rosette leaf	16C	PECO:0007332 cold air temperature exposure	PO:0025034 leaf
25939354	PRJNA237342	GSM1322011	SRR1162175	s9369_10C	NA	NA	EkS 2	--	rosette leaf	10C	PECO:0007332 cold air temperature exposure	PO:0025034 leaf
25939354	PRJNA237342	GSM1322012	SRR1162176	s9369_16C	NA	NA	EkS 2	--	rosette leaf	16C	PECO:0007332 cold air temperature exposure	PO:0025034 leaf
25939354	PRJNA237342	GSM1322013	SRR1162177	s9371_10C	NA	NA	FL 1	--	rosette leaf	10C	PECO:0007332 cold air temperature exposure	PO:0025034 leaf
25939354	PRJNA237342	GSM1322013	SRR1162178	s9371_10C	NA	NA	FL 1	--	rosette leaf	10C	PECO:0007332 cold air temperature exposure	PO:0025034 leaf
25939354	PRJNA237342	GSM1322014	SRR1162179	s9371_16C	NA	NA	FL 1	--	rosette leaf	16C	PECO:0007332 cold air temperature exposure	PO:0025034 leaf
25939354	PRJNA237342	GSM1322015	SRR1162180	s9380_16C	NA	NA	FlyA 3	--	rosette leaf	16C	PECO:0007332 cold air temperature exposure	PO:0025034 leaf
25939354	PRJNA237342	GSM1322015	SRR1162181	s9380_16C	NA	NA	FlyA 3	--	rosette leaf	16C	PECO:0007332 cold air temperature exposure	PO:0025034 leaf
25939354	PRJNA237342	GSM1322015	SRR1162182	s9380_16C	NA	NA	FlyA 3	--	rosette leaf	16C	PECO:0007332 cold air temperature exposure	PO:0025034 leaf
25939354	PRJNA237342	GSM1322016	SRR1162183	s9380_10C	NA	NA	FlyA 3	--	rosette leaf	10C	PECO:0007332 cold air temperature exposure	PO:0025034 leaf
25939354	PRJNA237342	GSM1322017	SRR1162184	s9381_10C	NA	NA	Fri 1	--	rosette leaf	10C	PECO:0007332 cold air temperature exposure	PO:0025034 leaf
25939354	PRJNA237342	GSM1322018	SRR1162185	s9381_16C	NA	NA	Fri 1	--	rosette leaf	16C	PECO:0007332 cold air temperature exposure	PO:0025034 leaf
25939354	PRJNA237342	GSM1322019	SRR1162186	s9382_10C	NA	NA	Fri 2	--	rosette leaf	10C	PECO:0007332 cold air temperature exposure	PO:0025034 leaf
25939354	PRJNA237342	GSM1322019	SRR1162188	s9382_10C	NA	NA	Fri 2	--	rosette leaf	10C	PECO:0007332 cold air temperature exposure	PO:0025034 leaf
25939354	PRJNA237342	GSM1322019	SRR1162187	s9382_10C	NA	NA	Fri 2	--	rosette leaf	10C	PECO:0007332 cold air temperature exposure	PO:0025034 leaf
25939354	PRJNA237342	GSM1322020	SRR1162189	s9382_16C	NA	NA	Fri 2	--	rosette leaf	16C	PECO:0007332 cold air temperature exposure	PO:0025034 leaf
25939354	PRJNA237342	GSM1322020	SRR1162190	s9382_16C	NA	NA	Fri 2	--	rosette leaf	16C	PECO:0007332 cold air temperature exposure	PO:0025034 leaf
25939354	PRJNA237342	GSM1322021	SRR1162193	s9383_10C	NA	NA	Fri 3	--	rosette leaf	10C	PECO:0007332 cold air temperature exposure	PO:0025034 leaf
25939354	PRJNA237342	GSM1322021	SRR1162191	s9383_10C	NA	NA	Fri 3	--	rosette leaf	10C	PECO:0007332 cold air temperature exposure	PO:0025034 leaf
25939354	PRJNA237342	GSM1322021	SRR1162194	s9383_10C	NA	NA	Fri 3	--	rosette leaf	10C	PECO:0007332 cold air temperature exposure	PO:0025034 leaf
25939354	PRJNA237342	GSM1322021	SRR1162192	s9383_10C	NA	NA	Fri 3	--	rosette leaf	10C	PECO:0007332 cold air temperature exposure	PO:0025034 leaf
25939354	PRJNA237342	GSM1322022	SRR1162195	s9383_16C	NA	NA	Fri 3	--	rosette leaf	16C	PECO:0007332 cold air temperature exposure	PO:0025034 leaf
25939354	PRJNA237342	GSM1322023	SRR1162196	s9390_16C	NA	NA	Had-1	--	rosette leaf	16C	PECO:0007332 cold air temperature exposure	PO:0025034 leaf
25939354	PRJNA237342	GSM1322024	SRR1162197	s9390_10C	NA	NA	Had-1	--	rosette leaf	10C	PECO:0007332 cold air temperature exposure	PO:0025034 leaf
25939354	PRJNA237342	GSM1322025	SRR1162198	s9391_10C	NA	NA	Had-2	--	rosette leaf	10C	PECO:0007332 cold air temperature exposure	PO:0025034 leaf
25939354	PRJNA237342	GSM1322026	SRR1162199	s9391_16C	NA	NA	Had-2	--	rosette leaf	16C	PECO:0007332 cold air temperature exposure	PO:0025034 leaf
25939354	PRJNA237342	GSM1322027	SRR1162200	s9392_10C	NA	NA	Had-3	--	rosette leaf	10C	PECO:0007332 cold air temperature exposure	PO:0025034 leaf
25939354	PRJNA237342	GSM1322027	SRR1162201	s9392_10C	NA	NA	Had-3	--	rosette leaf	10C	PECO:0007332 cold air temperature exposure	PO:0025034 leaf
25939354	PRJNA237342	GSM1322028	SRR1162202	s9392_16C	NA	NA	Had-3	--	rosette leaf	16C	PECO:0007332 cold air temperature exposure	PO:0025034 leaf
25939354	PRJNA237342	GSM1322029	SRR1162203	s9394_10C	NA	NA	Hag-2	--	rosette leaf	10C	PECO:0007332 cold air temperature exposure	PO:0025034 leaf
25939354	PRJNA237342	GSM1322030	SRR1162204	s9394_16C	NA	NA	Hag-2	--	rosette leaf	16C	PECO:0007332 cold air temperature exposure	PO:0025034 leaf
25939354	PRJNA237342	GSM1322031	SRR1162205	s9395_10C	NA	NA	Hal-1	--	rosette leaf	10C	PECO:0007332 cold air temperature exposure	PO:0025034 leaf
25939354	PRJNA237342	GSM1322032	SRR1162206	s9395_16C	NA	NA	Hal-1	--	rosette leaf	16C	PECO:0007332 cold air temperature exposure	PO:0025034 leaf
25939354	PRJNA237342	GSM1322033	SRR1162207	s9399_16C	NA	NA	Ham-1	--	rosette leaf	16C	PECO:0007332 cold air temperature exposure	PO:0025034 leaf
25939354	PRJNA237342	GSM1322034	SRR1162208	s9399_10C	NA	NA	Ham-1	--	rosette leaf	10C	PECO:0007332 cold air temperature exposure	PO:0025034 leaf
25939354	PRJNA237342	GSM1322035	SRR1162209	s9402_10C	NA	NA	Hel-3	--	rosette leaf	10C	PECO:0007332 cold air temperature exposure	PO:0025034 leaf
25939354	PRJNA237342	GSM1322036	SRR1162210	s9402_16C	NA	NA	Hel-3	--	rosette leaf	16C	PECO:0007332 cold air temperature exposure	PO:0025034 leaf
25939354	PRJNA237342	GSM1322037	SRR1162211	s9412_16C	NA	NA	Kor 3	--	rosette leaf	16C	PECO:0007332 cold air temperature exposure	PO:0025034 leaf
25939354	PRJNA237342	GSM1322037	SRR1162212	s9412_16C	NA	NA	Kor 3	--	rosette leaf	16C	PECO:0007332 cold air temperature exposure	PO:0025034 leaf
25939354	PRJNA237342	GSM1322038	SRR1162213	s9412_10C	NA	NA	Kor 3	--	rosette leaf	10C	PECO:0007332 cold air temperature exposure	PO:0025034 leaf
25939354	PRJNA237342	GSM1322038	SRR1162214	s9412_10C	NA	NA	Kor 3	--	rosette leaf	10C	PECO:0007332 cold air temperature exposure	PO:0025034 leaf
25939354	PRJNA237342	GSM1322039	SRR1162215	s9413_10C	NA	NA	Kor 4	--	rosette leaf	10C	PECO:0007332 cold air temperature exposure	PO:0025034 leaf
25939354	PRJNA237342	GSM1322040	SRR1162216	s9413_16C	NA	NA	Kor 4	--	rosette leaf	16C	PECO:0007332 cold air temperature exposure	PO:0025034 leaf
25939354	PRJNA237342	GSM1322041	SRR1162217	s9416_10C	NA	NA	Kru-3	--	rosette leaf	10C	PECO:0007332 cold air temperature exposure	PO:0025034 leaf
25939354	PRJNA237342	GSM1322042	SRR1162220	s9416_16C	NA	NA	Kru-3	--	rosette leaf	16C	PECO:0007332 cold air temperature exposure	PO:0025034 leaf
25939354	PRJNA237342	GSM1322042	SRR1162218	s9416_16C	NA	NA	Kru-3	--	rosette leaf	16C	PECO:0007332 cold air temperature exposure	PO:0025034 leaf
25939354	PRJNA237342	GSM1322042	SRR1162219	s9416_16C	NA	NA	Kru-3	--	rosette leaf	16C	PECO:0007332 cold air temperature exposure	PO:0025034 leaf
25939354	PRJNA237342	GSM1322043	SRR1162221	s9421_16C	NA	NA	Lan 1	--	rosette leaf	16C	PECO:0007332 cold air temperature exposure	PO:0025034 leaf
25939354	PRJNA237342	GSM1322044	SRR1162223	s9427_10C	NA	NA	Ns 2	--	rosette leaf	10C	PECO:0007332 cold air temperature exposure	PO:0025034 leaf
25939354	PRJNA237342	GSM1322044	SRR1162222	s9427_10C	NA	NA	Ns 2	--	rosette leaf	10C	PECO:0007332 cold air temperature exposure	PO:0025034 leaf
25939354	PRJNA237342	GSM1322045	SRR1162224	s9427_16C	NA	NA	Ns 2	--	rosette leaf	16C	PECO:0007332 cold air temperature exposure	PO:0025034 leaf
25939354	PRJNA237342	GSM1322046	SRR1162225	s9434_10C	NA	NA	de 2	--	rosette leaf	10C	PECO:0007332 cold air temperature exposure	PO:0025034 leaf
25939354	PRJNA237342	GSM1322047	SRR1162226	s9434_16C	NA	NA	de 2	--	rosette leaf	16C	PECO:0007332 cold air temperature exposure	PO:0025034 leaf
25939354	PRJNA237342	GSM1322047	SRR1162227	s9434_16C	NA	NA	de 2	--	rosette leaf	16C	PECO:0007332 cold air temperature exposure	PO:0025034 leaf
25939354	PRJNA237342	GSM1322047	SRR1162228	s9434_16C	NA	NA	de 2	--	rosette leaf	16C	PECO:0007332 cold air temperature exposure	PO:0025034 leaf
25939354	PRJNA237342	GSM1322048	SRR1162229	s9436_10C	NA	NA	Puk-1	--	rosette leaf	10C	PECO:0007332 cold air temperature exposure	PO:0025034 leaf
25939354	PRJNA237342	GSM1322049	SRR1162230	s9436_16C	NA	NA	Puk-1	--	rosette leaf	16C	PECO:0007332 cold air temperature exposure	PO:0025034 leaf
25939354	PRJNA237342	GSM1322050	SRR1162231	s9437_16C	NA	NA	Puk-2	--	rosette leaf	16C	PECO:0007332 cold air temperature exposure	PO:0025034 leaf
[truncated: 22,102 more rows]

## Sheet: metadata
PMID	Pubmed ID for publication associated with run
BioProject	Bioproject ID associated with run
Experiment	SRA Experiment ID associated with run
Run	Accession number for RNA-seq run, used to download data from the SRA
LibraryName	Library Name associated with run on the SRA
Experiment.Title	Experiment title associated with run in the Sustech Database
SampleName	Sample name associated with run in the Sustech Database
Ecotype	Arabidopsis thaliana ecotype associated with run in the Sustech Database
Genotype	Arabidopsis thaliana genotype name associated with run in the Sustech Database
Tissue	Tissue label associated with Run in the Sustech Database
Treatment	Treatment label associated with run in the Sustech Database
TreatmentOntology	Treatment condition annotated to run in our study, follows the Plant Experimental Conditions Ontology (PECO)
TissueOntologyCollapsed	Tissue label associated with run in our study, follows Plant Ontology (PO). All runs were collapsed to six categories: leaf, root, whole plant, shoot, seed, and a combined fruit and flower tissue category
